# Supplementary material for: Outlook for Implementation of Genomics-Based Selection in Public Cotton Breeding Programs
Source: Plants (Basel). 2022 May 29;11(11):1446. doi: 10.3390/plants11111446 (PMC9182660; doi:10.3390/plants11111446)
Supplement: Supplementary file 1 [file plants-11-01446-s001.zip]

Archive with 12 entries (11 files):
- plants-1707252-supplementary/
- plants-1707252-supplementary/Supplemental_Data S1.pdf
- plants-1707252-supplementary/Supplemental_Figure S1.tiff
- plants-1707252-supplementary/Supplemental_Figure S2.tiff
- plants-1707252-supplementary/Supplemental_Figure S3.tiff
- plants-1707252-supplementary/Supplemental_Figure S4.tiff
- plants-1707252-supplementary/Supplemental_Figure S5.tiff
- plants-1707252-supplementary/Supplemental_Table S1.xlsx
- plants-1707252-supplementary/Supplemental_Table S2.xlsx
- plants-1707252-supplementary/Supplemental_Table S3.xlsx
- plants-1707252-supplementary/Supplemental_Table S4.xlsx
- plants-1707252-supplementary/Supplemental_Table S5.xlsx
