# Supplementary material for: Outlook for Implementation of Genomics-Based Selection in Public Cotton Breeding Programs
Source: Plants (Basel). 2022 May 29;11(11):1446. doi: 10.3390/plants11111446 (PMC9182660; doi:10.3390/plants11111446)
Supplement: Supplementary file 1 [file plants-11-01446-s001.zip › plants-1707252-supplementary/Supplemental_Table S1.xlsx]

## Sheet: Sheet1
Supplemental Table 1: Table of single environment and overall heritability estimates for the extended trait set.
yearloc_trait	H_family	H_family_SE	H_plot	H_plot_SE	include_or_exclude
BL04_HT	0.430207	0.125461	0.158784	0.0683643	INCLUDE
BL04_SYLD_KG	0.0795737	0.206295	0.021156	0.0583282	INCLUDE
BL04_GIN	0.76242	0.0460806	0.445147	0.0628341	INCLUDE
BL04_LYLG_KG	0.267537	0.156566	0.0836737	0.0612587	INCLUDE
BL04_GBOLLT	0.41418	0.10833	0.150204	0.0569888	INCLUDE
BL04_GBOLLSD	0.209025	0.150548	0.0619716	0.0529326	INCLUDE
BL04_INDEX	0.570199	0.0825365	0.24906	0.0629886	INCLUDE
BL04_BOLLM2L	0.151504	0.180598	0.0427314	0.0574673	INCLUDE
BL04_BOLLM2S	0.208141	0.161256	0.0616608	0.0566083	INCLUDE
BL04_MIC	0.703863	0.057059	0.372728	0.0640017	INCLUDE
BL04_UHM_MM	0.843756	0.0297375	0.57448	0.0551416	INCLUDE
BL04_UI	0.558831	0.0846196	0.240511	0.0626964	INCLUDE
BL04_STR_KG	0.805295	0.036001	0.508356	0.0573852	INCLUDE
BL04_ELO	0.744836	0.0504323	0.421886	0.0647198	INCLUDE
BL04_RD	0.528926	0.0927024	0.219179	0.0636732	INCLUDE
BL04_B	0.273577	0.13618	0.0860503	0.0538911	INCLUDE
BL04_SFC	0.744289	0.0497841	0.421185	0.0637694	INCLUDE
BL04_L_W_MM	0.783493	0.0425997	0.474981	0.0626253	INCLUDE
BL04_UQL_W_MM	0.858188	0.0279486	0.602052	0.0550203	INCLUDE
BL04_SFC_W	0.58963	0.0787779	0.264277	0.0633027	INCLUDE
BL04_L_N_MM	0.615639	0.0745978	0.285934	0.0643671	INCLUDE
BL04_L5_N_MM	0.865164	0.0264063	0.61599	0.0535449	INCLUDE
BL04_L25_N_MM	0.850576	0.0291748	0.587304	0.0556374	INCLUDE
BL04_FINE_MTEX	0.60423	0.0770347	0.276243	0.0644059	INCLUDE
BL04_IFC	0.428163	0.110914	0.157673	0.0601648	INCLUDE
BL04_MAT_RATIO	0.602912	0.0779765	0.275144	0.0649583	INCLUDE
BL04_PROTEIN	0.310274	0.141789	0.102709	0.0610607	INCLUDE
BL04_OIL	0.723186	0.05598	0.399316	0.0670745	INCLUDE
BL05_SYLD_KG	0.545853	0.105797	0.286042	0.0871577	INCLUDE
BL05_GIN	0.781464	0.0475606	0.54379	0.0690895	INCLUDE
BL05_LYLG_KG	0.606881	0.0911617	0.339753	0.0857145	INCLUDE
BL05_GBOLLT	0.50508	0.102652	0.253829	0.0777773	INCLUDE
BL05_GBOLLSD	0.525159	0.102981	0.269356	0.0812736	INCLUDE
BL05_INDEX	0.642374	0.074454	0.374507	0.0759194	INCLUDE
BL05_BOLLM2L	0.410509	0.132261	0.188395	0.0835694	INCLUDE
BL05_BOLLM2S	0.410509	0.132261	0.188395	0.0835694	INCLUDE
BL05_MIC	0.588854	0.0868888	0.323139	0.0784963	INCLUDE
BL05_UHM_MM	0.798456	0.0425419	0.56907	0.0648288	INCLUDE
BL05_UI	0.560225	0.0964156	0.298063	0.0818767	INCLUDE
BL05_STR_KG	0.79538	0.0430619	0.564403	0.0650494	INCLUDE
BL05_ELO	0.77017	0.0486355	0.527636	0.0684812	INCLUDE
BL05_RD	0.185873	0.172718	0.0707212	0.0750109	INCLUDE
BL05_B	0.679797	0.0653597	0.414408	0.0728666	INCLUDE
BL05_SFC	0.387558	0.129057	0.174193	0.0782144	INCLUDE
BL05_L_W_MM	0.73492	0.0561772	0.48029	0.0719793	INCLUDE
BL05_UQL_W_MM	0.756931	0.05166	0.509328	0.070171	INCLUDE
BL05_SFC_W	0.664973	0.0714438	0.398175	0.0768467	INCLUDE
BL05_L_N_MM	0.699877	0.0647939	0.437356	0.075907	INCLUDE
BL05_L5_N_MM	0.758856	0.0512089	0.51195	0.0699201	INCLUDE
BL05_FINE_MTEX	0.456125	0.115765	0.218477	0.0796784	INCLUDE
BL05_IFC	0.641894	0.0757066	0.374018	0.0771105	INCLUDE
BL05_MAT_RATIO	0.559768	0.1024	0.297675	0.0868742	INCLUDE
BL06_HT	0.468325	0.109883	0.226973	0.0774298	INCLUDE
BL06_SYLD_KG	0.799337	0.0400111	0.570415	0.0611257	INCLUDE
BL06_GIN	0.640349	0.0699394	0.372447	0.0709804	INCLUDE
BL06_LYLG_KG	0.818449	0.0360094	0.600431	0.0581408	INCLUDE
BL06_GBOLLT	0.525031	0.0962164	0.269255	0.0759152	INCLUDE
BL06_GBOLLSD	0.459732	0.110143	0.220968	0.076336	INCLUDE
BL06_INDEX	0.545421	0.0914794	0.285686	0.075294	INCLUDE
BL06_BOLLM2L	0.830553	0.0330203	0.620328	0.0552598	INCLUDE
BL06_BOLLM2S	0.830553	0.0330203	0.620328	0.0552598	INCLUDE
BL06_MIC	0.464807	0.111024	0.224503	0.0777029	INCLUDE
BL06_UHM_MM	0.618813	0.0760311	0.351124	0.0734372	INCLUDE
BL06_UI	0.392583	0.124387	0.177252	0.07607	INCLUDE
BL06_STR_KG	0.723226	0.0555172	0.465532	0.0690081	INCLUDE
BL06_ELO	0.48757	0.103499	0.240792	0.07573	INCLUDE
BL06_RD	0.0726547	0.192729	0.025451	0.0709497	INCLUDE
BL06_B	0.237798	0.155002	0.0941998	0.0729695	INCLUDE
BL06_SFC	0.321098	0.133694	0.136185	0.0721468	INCLUDE
BL06_L_W_MM	0.259776	0.144248	0.10473	0.070335	INCLUDE
BL06_UQL_W_MM	0.197724	0.156005	0.0759146	0.0689911	INCLUDE
BL06_SFC_W	0.373535	0.124906	0.1658	0.0738258	INCLUDE
BL06_L_N_MM	0.349631	0.129733	0.151965	0.0735255	INCLUDE
BL06_L5_N_MM	0.217027	0.15225	0.0845798	0.0693719	INCLUDE
BL06_FINE_MTEX	0.232265	0.159397	0.0916064	0.0743849	INCLUDE
BL06_IFC	0.404901	0.121319	0.184869	0.0758722	INCLUDE
BL06_MAT_RATIO	0.362877	0.133472	0.159559	0.0774169	INCLUDE
BL06_PROTEIN	0.0775024	0.199947	0.0272417	0.0741095	INCLUDE
BL06_OIL	0.493006	0.106284	0.244791	0.0786093	INCLUDE
FL04_HT	0.336259	0.134324	0.112415	0.0600505	INCLUDE
FL04_SYLD_KG	0.243555	0.152567	0.0744966	0.0570953	INCLUDE
FL04_GIN	0.798918	0.0382271	0.498313	0.0594882	INCLUDE
FL04_LYLG_KG	0.430661	0.113918	0.159032	0.0621369	INCLUDE
FL04_GBOLLT	0.511809	0.0964644	0.207667	0.0635249	INCLUDE
FL04_GBOLLSD	0.202787	0.160111	0.0597904	0.0556754	INCLUDE
FL04_INDEX	0.543054	0.0900633	0.229056	0.0640921	INCLUDE
FL04_BOLLM2L	0.325234	0.134189	0.10754	0.0586851	INCLUDE
FL04_BOLLM2S	0.162896	0.169809	0.0463918	0.0550913	INCLUDE
FL04_MIC	0.437517	0.114858	0.1628	0.0636124	INCLUDE
FL04_UHM_MM	0.851163	0.028281	0.588424	0.0540644	INCLUDE
FL04_UI	0.591947	0.0799239	0.266144	0.0646256	INCLUDE
FL04_STR_KG	0.837319	0.0305431	0.562698	0.0551748	INCLUDE
FL04_ELO	0.810994	0.0361887	0.51754	0.0589501	INCLUDE
FL04_RD	0.373087	0.116806	0.129511	0.0563013	INCLUDE
FL04_B	0.312841	0.128353	0.102186	0.0547777	INCLUDE
FL04_SFC	0.695725	0.0583783	0.363716	0.0638207	INCLUDE
FL04_L_W_MM	0.860877	0.0269988	0.607377	0.0537575	INCLUDE
FL04_UQL_W_MM	0.894622	0.0203656	0.679735	0.0470281	INCLUDE
FL04_SFC_W	0.713993	0.054907	0.384276	0.063619	INCLUDE
FL04_L_N_MM	0.764213	0.0450133	0.447599	0.0617661	INCLUDE
FL04_L5_N_MM	0.878632	0.023483	0.644108	0.0504799	INCLUDE
FL04_L25_N_MM	0.862945	0.0267181	0.611512	0.0536673	INCLUDE
FL04_FINE_MTEX	0.648388	0.0701379	0.315543	0.0664444	INCLUDE
FL04_IFC	0.529102	0.0951683	0.2193	0.0653955	INCLUDE
FL04_MAT_RATIO	0.562012	0.0880294	0.242878	0.0657618	INCLUDE
FL04_PROTEIN	0.184379	0.165019	0.0534918	0.055558	INCLUDE
FL04_OIL	0.587228	0.0834586	0.262353	0.0666328	INCLUDE
FL05_SYLD_KG	0.611617	0.0883036	0.282482	0.0753464	INCLUDE
FL05_GIN	0.902923	0.0186577	0.699274	0.0447621	INCLUDE
FL05_LYLG_KG	0.701046	0.0672978	0.369582	0.0748152	INCLUDE
FL05_GBOLLT	0.562953	0.0860196	0.243582	0.0644177	INCLUDE
FL05_GBOLLSD	0.390729	0.120201	0.138174	0.0601267	INCLUDE
FL05_INDEX	0.532886	0.0919053	0.221912	0.0637518	INCLUDE
FL05_BOLLM2L	0.628134	0.0854721	0.296906	0.0763866	INCLUDE
FL05_BOLLM2S	0.579932	0.0984624	0.256584	0.0770965	INCLUDE
FL05_MIC	0.633752	0.073405	0.301967	0.0666602	INCLUDE
FL05_UHM_MM	0.848956	0.0300347	0.584224	0.0568949	INCLUDE
FL05_UI	0.594276	0.0761182	0.268033	0.061937	INCLUDE
FL05_STR_KG	0.841036	0.0315493	0.569463	0.0578566	INCLUDE
FL05_ELO	0.819941	0.0360585	0.532369	0.0608033	INCLUDE
FL05_RD	0.370652	0.139356	0.12834	0.066831	INCLUDE
FL05_B	0.687138	0.0614318	0.354453	0.0653856	INCLUDE
FL05_SFC	0.354427	0.127879	0.120688	0.059311	INCLUDE
FL05_L_W_MM	0.784642	0.041853	0.476675	0.0617856	INCLUDE
FL05_UQL_W_MM	0.84433	0.0308264	0.575545	0.0572951	INCLUDE
FL05_SFC_W	0.604332	0.076977	0.276329	0.0643757	INCLUDE
FL05_L_N_MM	0.603202	0.0765719	0.275386	0.0638389	INCLUDE
FL05_L5_N_MM	0.839097	0.0315412	0.565921	0.0573886	INCLUDE
FL05_FINE_MTEX	0.525302	0.0908249	0.216701	0.0618253	INCLUDE
FL05_IFC	0.226961	0.151869	0.0683799	0.0551421	INCLUDE
FL05_MAT_RATIO	0.387562	0.125704	0.136595	0.062459	INCLUDE
FL05_PROTEIN	0.168644	0.18037	0.0484965	0.0593646	INCLUDE
FL05_OIL	0.614788	0.0724819	0.286223	0.0625275	INCLUDE
FL06_HT	0.277828	0.168219	0.0877394	0.0671078	INCLUDE
FL06_GIN	0.524096	0.0949866	0.215881	0.0644656	INCLUDE
FL06_GBOLLT	0.444898	0.107914	0.166922	0.0607636	INCLUDE
FL06_GBOLLSD	0.466754	0.100142	0.179539	0.0592677	INCLUDE
FL06_INDEX	0.527103	0.0931712	0.217929	0.0637061	INCLUDE
FL06_MIC	0.664485	0.063085	0.331159	0.0626741	INCLUDE
FL06_UHM_MM	0.530829	0.0887376	0.220489	0.0612394	INCLUDE
FL06_UI	0.201432	0.15772	0.0593197	0.0547126	INCLUDE
FL06_STR_KG	0.56855	0.0854748	0.247804	0.06495	INCLUDE
FL06_ELO	0.463501	0.105215	0.177621	0.0618053	INCLUDE
FL06_RD	0.0024037	0.183285	0.000602	0.0459868	EXCLUDE
FL06_B	0.213838	0.146786	0.0636708	0.0520544	INCLUDE
FL06_SFC	0.334769	0.133401	0.11175	0.0594599	INCLUDE
FL06_L_W_MM	0.412156	0.109706	0.149141	0.0574597	INCLUDE
FL06_UQL_W_MM	0.418332	0.108456	0.152397	0.0575744	INCLUDE
FL06_SFC_W	0.444097	0.107875	0.166471	0.0606326	INCLUDE
FL06_L_N_MM	0.436503	0.106879	0.162239	0.0590596	INCLUDE
FL06_L5_N_MM	0.423502	0.106721	0.155158	0.057299	INCLUDE
FL06_FINE_MTEX	0.374472	0.114926	0.13018	0.055555	INCLUDE
FL06_IFC	0.379986	0.116179	0.13286	0.0568125	INCLUDE
FL06_MAT_RATIO	0.267263	0.138984	0.0835664	0.0543514	INCLUDE
FL06_PROTEIN	0.0816424	0.20993	0.0218488	0.0598383	INCLUDE
FL06_OIL	0.611608	0.0791569	0.283492	0.0676874	INCLUDE
HV04_SYLD_KG	0.521502	0.11947	0.352724	0.109307	INCLUDE
HV04_GIN	0.568056	0.0975045	0.396703	0.0951048	INCLUDE
HV04_LYLG_KG	0.596938	0.102498	0.425453	0.104134	INCLUDE
HV04_GBOLLT	0	0	0	0	EXCLUDE
HV04_GBOLLSD	0	0	0	0	EXCLUDE
HV04_INDEX	0.591827	0.0954222	0.42028	0.0962426	INCLUDE
HV04_BOLLM2L	0.142906	0.199758	0.0769512	0.115842	INCLUDE
HV04_BOLLM2S	0.126196	0.213705	0.0673476	0.12173	INCLUDE
HV04_MIC	1.448e-18	1.9e-19	7.24e-19	9.502e-20	EXCLUDE
HV04_UHM_MM	0.671507	0.0756207	0.505465	0.0856942	INCLUDE
HV04_UI	0.359484	0.157077	0.219129	0.11673	INCLUDE
HV04_STR_KG	0.618771	0.0919895	0.447986	0.0964355	INCLUDE
HV04_ELO	0.558436	0.106127	0.387382	0.102139	INCLUDE
HV04_RD	0	0	0	0	EXCLUDE
HV04_B	0	0	0	0	EXCLUDE
HV04_SFC	0.541512	0.103827	0.371283	0.0976191	INCLUDE
HV04_L_W_MM	0.661626	0.0763811	0.494351	0.0852827	INCLUDE
HV04_UQL_W_MM	0.692103	0.0694975	0.529172	0.0812553	INCLUDE
HV04_SFC_W	0.533557	0.105294	0.363845	0.0979268	INCLUDE
HV04_L_N_MM	0.604409	0.0892997	0.433085	0.0916988	INCLUDE
HV04_L5_N_MM	0.691463	0.0696451	0.528424	0.0813483	INCLUDE
HV04_L25_N_MM	0.645851	0.0799447	0.476943	0.0871941	INCLUDE
HV04_FINE_MTEX	0.182048	0.188764	0.100139	0.114231	INCLUDE
HV04_IFC	0	0	0	0	EXCLUDE
HV04_MAT_RATIO	0.270469	0.186058	0.156383	0.1244	INCLUDE
HV05_GIN	0.781232	0.0462524	0.543453	0.0671457	INCLUDE
HV05_GBOLLT	0.242954	0.186973	0.0966367	0.0887437	INCLUDE
HV05_GBOLLSD	0.143338	0.215745	0.0528275	0.0879142	INCLUDE
HV05_INDEX	0.352801	0.135623	0.154639	0.077647	INCLUDE
HV05_MIC	0.672229	0.0666991	0.406047	0.0730064	INCLUDE
HV05_UHM_MM	0.833124	0.0356937	0.624646	0.0601952	INCLUDE
HV05_UI	0.506644	0.105962	0.255017	0.0805385	INCLUDE
HV05_STR_KG	0.668337	0.08368	0.401808	0.0907378	INCLUDE
HV05_ELO	0.482713	0.108682	0.237255	0.0787648	INCLUDE
HV05_RD	0.0993916	0.22267	0.0354816	0.0851315	INCLUDE
HV05_B	0.622513	0.0810364	0.354714	0.0789334	INCLUDE
HV05_SFC	0.22299	0.175331	0.0873096	0.0806364	INCLUDE
HV05_L_W_MM	0.670691	0.0741747	0.404367	0.0808881	INCLUDE
HV05_UQL_W_MM	0.729574	0.0608328	0.473487	0.0768666	INCLUDE
HV05_SFC_W	0.507757	0.111118	0.255863	0.0846466	INCLUDE
HV05_L_N_MM	0.578969	0.0935206	0.314305	0.0826837	INCLUDE
HV05_L5_N_MM	0.744785	0.0560301	0.493094	0.0736785	INCLUDE
HV05_FINE_MTEX	0.511804	0.102447	0.258959	0.0786817	INCLUDE
HV05_IFC	0.367754	0.135591	0.1624	0.0793251	INCLUDE
HV05_MAT_RATIO	0.459629	0.118898	0.220897	0.0823875	INCLUDE
HV05_PROTEIN	0	0	0	0	EXCLUDE
HV05_OIL	0.366704	0.146427	0.212957	0.105679	INCLUDE
RM05_SYLD_KG	0.574427	0.109963	0.310309	0.0962686	INCLUDE
RM05_GIN	0.863515	0.0290428	0.678348	0.053768	INCLUDE
RM05_LYLG_KG	0.586799	0.105698	0.321287	0.0950591	INCLUDE
RM05_GBOLLT	0.315695	0.13335	0.133283	0.0713064	INCLUDE
RM05_GBOLLSD	0.176747	0.164451	0.066785	0.0704387	INCLUDE
RM05_INDEX	0.747827	0.0541764	0.497111	0.0718184	INCLUDE
RM05_BOLLM2L	0.112759	0.191509	0.0406416	0.0746356	INCLUDE
RM05_BOLLM2S	0.112759	0.191509	0.0406416	0.0746356	INCLUDE
RM05_MIC	0.618515	0.0888348	0.350836	0.0857461	INCLUDE
RM05_UHM_MM	0.651376	0.0737518	0.383783	0.0768074	INCLUDE
RM05_UI	0.253687	0.14783	0.101775	0.071379	INCLUDE
RM05_STR_KG	0.645347	0.0726986	0.377549	0.0746462	INCLUDE
RM05_ELO	0.740417	0.051967	0.487384	0.067552	INCLUDE
RM05_B	0.210531	0.153844	0.0816349	0.0693939	INCLUDE
RM05_L_W_MM	0.787984	0.0455747	0.553346	0.0674225	INCLUDE
RM05_UQL_W_MM	0.841105	0.0342701	0.63827	0.0592031	INCLUDE
RM05_SFC_W	0.519786	0.098426	0.265139	0.0768297	INCLUDE
RM05_L_N_MM	0.669093	0.0711062	0.402628	0.0772438	INCLUDE
RM05_L5_N_MM	0.863753	0.0294645	0.678788	0.0545895	INCLUDE
RM05_FINE_MTEX	0.542055	0.0965314	0.282926	0.0788948	INCLUDE
RM05_IFC	0.17519	0.173715	0.066119	0.0742319	INCLUDE
RM05_MAT_RATIO	0.3204	0.143819	0.135809	0.0775188	INCLUDE
RM05_PROTEIN	0.234635	0.1784	0.0932783	0.0840213	INCLUDE
RM05_OIL	0.287681	0.155024	0.11935	0.0795131	INCLUDE
RM06_SYLD_KG	0.424663	0.123058	0.201224	0.0809557	INCLUDE
RM06_GIN	0.607289	0.0811385	0.34164	0.0765228	INCLUDE
RM06_LYLG_KG	0.489879	0.110908	0.246848	0.0825111	INCLUDE
RM06_GBOLLT	0.259527	0.161478	0.104608	0.0787045	INCLUDE
RM06_GBOLLSD	0.359408	0.138838	0.157553	0.0800401	INCLUDE
RM06_INDEX	0.703769	0.0615263	0.441938	0.0727853	INCLUDE
RM06_BOLLM2L	0.34965	0.139402	0.155043	0.0803114	INCLUDE
RM06_BOLLM2S	0.34965	0.139402	0.155043	0.0803114	INCLUDE
RM06_MIC	0.320726	0.154468	0.135984	0.083305	INCLUDE
RM06_UHM_MM	0.791407	0.0461619	0.558436	0.0689528	INCLUDE
RM06_UI	0.41496	0.128981	0.191219	0.0821666	INCLUDE
RM06_STR_KG	0.673609	0.0757671	0.407561	0.0832091	INCLUDE
RM06_ELO	0.712681	0.0597466	0.4526	0.0722891	INCLUDE
RM06_RD	0.375057	0.124926	0.166701	0.0740378	INCLUDE
RM06_B	0.158418	0.181902	0.0590415	0.0757991	INCLUDE
RM06_SFC	0.608694	0.086614	0.341461	0.0817703	INCLUDE
RM06_L_W_MM	0.526774	0.0996324	0.270633	0.0788922	INCLUDE
RM06_UQL_W_MM	0.548509	0.0949775	0.288237	0.0786816	INCLUDE
RM06_SFC_W	0.348038	0.137201	0.151063	0.0775431	INCLUDE
RM06_L_N_MM	0.440238	0.117851	0.207706	0.0787003	INCLUDE
RM06_L5_N_MM	0.51927	0.0983609	0.264736	0.0766981	INCLUDE
RM06_FINE_MTEX	0	0	0	0	EXCLUDE
RM06_IFC	0.269581	0.154589	0.109548	0.0765833	INCLUDE
RM06_MAT_RATIO	0.0058285	0.203858	0.0019504	0.0684837	EXCLUDE
RM06_PROTEIN	0.0517338	0.223102	0.0180976	0.0808142	INCLUDE
RM06_OIL	0.663228	0.0697073	0.399517	0.0748713	INCLUDE
ST05_SYLD_KG	0.518614	0.132751	0.350087	0.120985	INCLUDE
ST05_GIN	0.623364	0.0974841	0.452817	0.102879	INCLUDE
ST05_LYLG_KG	0.553045	0.12352	0.382213	0.117993	INCLUDE
ST05_GBOLLT	0.155343	0.190058	0.0842126	0.111709	INCLUDE
ST05_GBOLLSD	0	0	0	0	EXCLUDE
ST05_INDEX	0.601522	0.0893838	0.430126	0.0914067	INCLUDE
ST05_BOLLM2L	0.209409	0.199382	0.11695	0.124372	INCLUDE
ST05_BOLLM2S	0.209409	0.199382	0.11695	0.124372	INCLUDE
ST05_MIC	0.164343	0.200923	0.0895278	0.119255	INCLUDE
ST05_UHM_MM	0.578035	0.0949465	0.406504	0.0939141	INCLUDE
ST05_UI	0.474147	0.118325	0.310742	0.101644	INCLUDE
ST05_STR_KG	0.790767	0.0567854	0.653941	0.0776688	INCLUDE
ST05_ELO	0.660563	0.0937195	0.493165	0.104476	INCLUDE
ST05_RD	0.217149	0.19606	0.121799	0.123364	INCLUDE
ST05_B	0.571995	0.0963086	0.400556	0.0944573	INCLUDE
ST05_SFC	0.296371	0.15782	0.173964	0.108753	INCLUDE
ST05_L_W_MM	0.432774	0.127634	0.27614	0.103928	INCLUDE
ST05_UQL_W_MM	0.437884	0.126486	0.280315	0.103668	INCLUDE
ST05_SFC_W	0.376092	0.150128	0.231597	0.11386	INCLUDE
ST05_L_N_MM	0.40424	0.139571	0.253321	0.10962	INCLUDE
ST05_L5_N_MM	0.469706	0.118952	0.306939	0.10159	INCLUDE
ST05_FINE_MTEX	0.202649	0.187845	0.112749	0.116295	INCLUDE
ST05_IFC	0.102759	0.227595	0.0541622	0.126459	INCLUDE
ST05_MAT_RATIO	0.218059	0.193714	0.122371	0.122013	INCLUDE
ST06_SYLD_KG	0.481182	0.157745	0.318993	0.137266	INCLUDE
ST06_GIN	0.358525	0.166584	0.220137	0.12435	INCLUDE
ST06_LYLG_KG	0.524286	0.142824	0.357581	0.131547	INCLUDE
ST06_GBOLLT	0.242216	0.186239	0.137796	0.120551	INCLUDE
ST06_GBOLLSD	0.151335	0.195503	0.0818619	0.114411	INCLUDE
ST06_INDEX	0.649517	0.0788648	0.480952	0.0864839	INCLUDE
ST06_BOLLM2L	0.427063	0.159753	0.273499	0.129731	INCLUDE
ST06_BOLLM2S	0.427063	0.159753	0.273499	0.129731	INCLUDE
ST06_MIC	0.214732	0.178715	0.12028	0.112146	INCLUDE
ST06_UHM_MM	0.502621	0.117911	0.335667	0.105177	INCLUDE
ST06_UI	0.308943	0.187915	0.182693	0.131424	INCLUDE
ST06_STR_KG	0.436721	0.137298	0.279362	0.112363	INCLUDE
ST06_ELO	0.416505	0.138851	0.263029	0.110751	INCLUDE
ST06_RD	0.179642	0.217494	0.0986852	0.13127	INCLUDE
ST06_B	0.186131	0.214128	0.102615	0.130164	INCLUDE
ST06_SFC	9.823e-18	1.272e-18	4.911e-18	6.36e-19	EXCLUDE
ST06_L_W_MM	0.458436	0.136769	0.297383	0.115105	INCLUDE
ST06_UQL_W_MM	0.597152	0.102892	0.425671	0.104566	INCLUDE
ST06_SFC_W	0	0	0	0	EXCLUDE
ST06_L_N_MM	0.0393996	0.243748	0.0200957	0.126821	INCLUDE
ST06_L5_N_MM	0.545907	0.115979	0.375428	0.109704	INCLUDE
ST06_FINE_MTEX	0.292733	0.173095	0.171463	0.118772	INCLUDE
ST06_IFC	0	0	0	0	EXCLUDE
ST06_MAT_RATIO	0	0	0	0	EXCLUDE
ST06_PROTEIN	0.203984	0.217103	0.113576	0.13461	INCLUDE
ST06_OIL	0.60819	0.0962087	0.436978	0.0993309	INCLUDE
TFT05_SYLD_KG	0	0	0	0	INCLUDE
TFT05_GIN	0.725288	0.0624933	0.468102	0.0780934	INCLUDE
TFT05_LYLG_KG	0.205295	0.196137	0.0792827	0.0877566	INCLUDE
TFT05_GBOLLT	0.45547	0.110158	0.218026	0.0757243	INCLUDE
TFT05_GBOLLSD	0.363283	0.137389	0.159795	0.0797457	INCLUDE
TFT05_INDEX	0.657394	0.0746199	0.390096	0.0788255	INCLUDE
TFT05_BOLLM2L	0.284682	0.168893	0.117122	0.0857617	INCLUDE
TFT05_BOLLM2S	0.284682	0.168893	0.117122	0.0857617	INCLUDE
TFT05_MIC	0.645038	0.0776033	0.377231	0.0796246	INCLUDE
TFT05_UHM_MM	0.516245	0.107861	0.262385	0.0835893	INCLUDE
TFT05_UI	0	0	0	0	EXCLUDE
TFT05_STR_KG	0.508689	0.102394	0.256574	0.0781475	INCLUDE
TFT05_ELO	0.659864	0.0772893	0.392712	0.0821261	INCLUDE
TFT05_RD	0.430612	0.11707	0.201336	0.0767782	INCLUDE
TFT05_B	0.100284	0.232317	0.0358229	0.0889328	INCLUDE
TFT05_SFC	0.370678	0.13823	0.164115	0.0812882	INCLUDE
TFT05_L_W_MM	0.491074	0.117281	0.243365	0.0864112	INCLUDE
TFT05_UQL_W_MM	0.613348	0.0869874	0.345879	0.0829872	INCLUDE
TFT05_SFC_W	0	0	0	0	EXCLUDE
TFT05_L_N_MM	0.108534	0.203947	0.0389998	0.079001	INCLUDE
TFT05_L5_N_MM	0.659997	0.0774516	0.392854	0.0823247	INCLUDE
TFT05_FINE_MTEX	0	0	0	0	EXCLUDE
TFT05_IFC	0	0	0	0	EXCLUDE
TFT05_MAT_RATIO	0	0	0	0	EXCLUDE
TFT05_PROTEIN	0	0	0	0	EXCLUDE
TFT05_OIL	0.535231	0.132456	0.432674	0.130703	INCLUDE
TFT06_SYLD_KG	0.466337	0.133216	0.225575	0.0935104	INCLUDE
TFT06_GIN	0.72581	0.0588148	0.468755	0.0735958	INCLUDE
TFT06_LYLG_KG	0.46731	0.133913	0.226259	0.0941769	INCLUDE
TFT06_GBOLLT	0.115081	0.192423	0.0415477	0.0752437	INCLUDE
TFT06_GBOLLSD	0.269587	0.16223	0.109551	0.0803695	INCLUDE
TFT06_INDEX	0.727708	0.0587494	0.471135	0.0738757	INCLUDE
TFT06_BOLLM2L	0.480377	0.12904	0.235566	0.0930904	INCLUDE
TFT06_BOLLM2S	0.480377	0.12904	0.235566	0.0930904	INCLUDE
TFT06_MIC	0.49713	0.112811	0.247854	0.0841244	INCLUDE
TFT06_UHM_MM	0.584454	0.0918884	0.319183	0.0822171	INCLUDE
TFT06_UI	0.330791	0.14163	0.141459	0.0777017	INCLUDE
TFT06_STR_KG	0.557907	0.0974689	0.2961	0.0823645	INCLUDE
TFT06_ELO	0.606339	0.087099	0.339244	0.0817953	INCLUDE
TFT06_RD	0.261137	0.171925	0.105394	0.0840144	INCLUDE
TFT06_B	0.0313128	0.256955	0.0106601	0.0893427	INCLUDE
TFT06_SFC	0.376466	0.141222	0.167536	0.0839054	INCLUDE
TFT06_L_W_MM	0.468657	0.117637	0.227207	0.0829466	INCLUDE
TFT06_UQL_W_MM	0.532183	0.104327	0.27494	0.0835358	INCLUDE
TFT06_SFC_W	0.124292	0.193124	0.0451738	0.0765323	INCLUDE
TFT06_L_N_MM	0.33195	0.147503	0.142096	0.0810847	INCLUDE
TFT06_L5_N_MM	0.563892	0.0955555	0.30119	0.0817835	INCLUDE
TFT06_FINE_MTEX	0.547214	0.103749	0.287166	0.0857144	INCLUDE
TFT06_IFC	0.414959	0.129678	0.191218	0.0826104	INCLUDE
TFT06_MAT_RATIO	0.483884	0.118535	0.238104	0.0861037	INCLUDE
TFT06_PROTEIN	0	0	0	0	EXCLUDE
TFT06_OIL	0	0	0	0	EXCLUDE
OVERALL_HT	0.574582	0.0848668	0.0979442	0.0282335	INCLUDE
OVERALL_SYLD_KG	0.553442	0.0813013	0.0462267	0.0142432	INCLUDE
OVERALL_GIN	0.958027	0.0071005	0.392986	0.040942	INCLUDE
OVERALL_LYLG_KG	0.754039	0.0437791	0.10657	0.0219078	INCLUDE
OVERALL_GBOLLT	0.802375	0.0344493	0.0920961	0.0175953	INCLUDE
OVERALL_GBOLLSD	0.71103	0.0507702	0.058054	0.0131665	INCLUDE
OVERALL_INDEX	0.933129	0.0112791	0.26354	0.0342328	INCLUDE
OVERALL_BOLLM2L	0.668892	0.0591931	0.0674229	0.0164249	INCLUDE
OVERALL_BOLLM2S	0.653634	0.0619982	0.063165	0.015864	INCLUDE
OVERALL_MIC	0.877629	0.0209413	0.168812	0.026575	INCLUDE
OVERALL_UHM_MM	0.958693	0.0069769	0.392622	0.0408931	INCLUDE
OVERALL_UI	0.876055	0.0211694	0.145127	0.0235897	INCLUDE
OVERALL_STR_KG	0.958333	0.0070444	0.390432	0.0408901	INCLUDE
OVERALL_ELO	0.931994	0.0115329	0.300611	0.0372124	INCLUDE
OVERALL_RD	0.51042	0.0871499	0.0288363	0.0095336	INCLUDE
OVERALL_B	0.764015	0.0415147	0.091846	0.0187543	INCLUDE
OVERALL_SFC	0.798599	0.0344968	0.121638	0.0223544	INCLUDE
OVERALL_L_W_MM	0.948711	0.0087148	0.330946	0.0385426	INCLUDE
OVERALL_UQL_W_MM	0.956947	0.0072999	0.380637	0.0405905	INCLUDE
OVERALL_SFC_W	0.855025	0.0252098	0.123793	0.021394	INCLUDE
OVERALL_L_N_MM	0.921142	0.013506	0.224013	0.0313862	INCLUDE
OVERALL_L5_N_MM	0.959484	0.0068611	0.393721	0.0409508	INCLUDE
OVERALL_L25_N_MM	0.926619	0.014392	0.567842	0.0454598	INCLUDE
OVERALL_FINE_MTEX	0.836326	0.0277842	0.114826	0.020132	INCLUDE
OVERALL_IFC	0.219787	0.13207	0.0065388	0.0050031	INCLUDE
OVERALL_MAT_RATIO	0.748968	0.041813	0.0651666	0.0135481	INCLUDE
OVERALL_PROTEIN	0.270315	0.139756	0.011909	0.0082076	INCLUDE
OVERALL_OIL	0.882173	0.0203046	0.210425	0.0313339	INCLUDE
