# Supplementary material for: Outlook for Implementation of Genomics-Based Selection in Public Cotton Breeding Programs
Source: Plants (Basel). 2022 May 29;11(11):1446. doi: 10.3390/plants11111446 (PMC9182660; doi:10.3390/plants11111446)
Supplement: Supplementary file 1 [file plants-11-01446-s001.zip › plants-1707252-supplementary/Supplemental_Table S2.xlsx]

## Sheet: Sheet1
Supplemental Table 2: All GWAS results, for the extended trait set.
CV_LOC_TRAIT	CV	YEARLOC	TRAIT	SNP
3_OVERALL_B	3	OVERALL	B	i02060Gh
3_OVERALL_B	3	OVERALL	B	i02064Gh
4_OVERALL_B	4	OVERALL	B	i37089Gh
4_OVERALL_B	4	OVERALL	B	i37494Gh
4_OVERALL_B	4	OVERALL	B	i40650Gh
4_OVERALL_B	4	OVERALL	B	i26902Gh
4_OVERALL_B	4	OVERALL	B	i02060Gh
4_OVERALL_B	4	OVERALL	B	i02064Gh
4_OVERALL_B	4	OVERALL	B	i34794Gh
4_OVERALL_B	4	OVERALL	B	i30677Gh
4_OVERALL_B	4	OVERALL	B	i35523Gh
4_OVERALL_B	4	OVERALL	B	i21611Gh
4_OVERALL_B	4	OVERALL	B	i18589Gh
4_OVERALL_B	4	OVERALL	B	i14976Gh
4_OVERALL_B	4	OVERALL	B	i66427Ga
4_OVERALL_B	4	OVERALL	B	i18590Gh
4_OVERALL_B	4	OVERALL	B	i26678Gh
4_OVERALL_B	4	OVERALL	B	i23862Gh
4_OVERALL_B	4	OVERALL	B	i39176Gh
6_OVERALL_B	6	OVERALL	B	i40650Gh
6_OVERALL_B	6	OVERALL	B	i26902Gh
6_OVERALL_B	6	OVERALL	B	i02060Gh
6_OVERALL_B	6	OVERALL	B	i02064Gh
6_OVERALL_B	6	OVERALL	B	i23862Gh
6_OVERALL_B	6	OVERALL	B	i26678Gh
6_OVERALL_B	6	OVERALL	B	i39176Gh
6_OVERALL_B	6	OVERALL	B	i21611Gh
8_OVERALL_B	8	OVERALL	B	i06349Gh
8_OVERALL_B	8	OVERALL	B	i19240Gh
8_OVERALL_B	8	OVERALL	B	i06352Gh
8_OVERALL_B	8	OVERALL	B	i23862Gh
8_OVERALL_B	8	OVERALL	B	i26678Gh
8_OVERALL_B	8	OVERALL	B	i39176Gh
8_OVERALL_B	8	OVERALL	B	i01446Gh
8_OVERALL_B	8	OVERALL	B	i12964Gh
8_OVERALL_B	8	OVERALL	B	i35508Gh
8_OVERALL_B	8	OVERALL	B	i02060Gh
8_OVERALL_B	8	OVERALL	B	i02064Gh
8_OVERALL_B	8	OVERALL	B	i29310Gh
8_OVERALL_B	8	OVERALL	B	i00242Gh
8_OVERALL_B	8	OVERALL	B	i00241Gh
8_OVERALL_B	8	OVERALL	B	i06496Gh
8_OVERALL_B	8	OVERALL	B	i06497Gh
8_OVERALL_B	8	OVERALL	B	i00516Gh
8_OVERALL_B	8	OVERALL	B	i15818Gh
8_OVERALL_B	8	OVERALL	B	i00459Gh
8_OVERALL_B	8	OVERALL	B	i15823Gh
8_OVERALL_B	8	OVERALL	B	i33031Gh
8_OVERALL_B	8	OVERALL	B	i32372Gh
13_OVERALL_B	13	OVERALL	B	i23862Gh
13_OVERALL_B	13	OVERALL	B	i26678Gh
13_OVERALL_B	13	OVERALL	B	i39176Gh
13_OVERALL_B	13	OVERALL	B	i02060Gh
13_OVERALL_B	13	OVERALL	B	i02064Gh
13_OVERALL_B	13	OVERALL	B	i21611Gh
13_OVERALL_B	13	OVERALL	B	i12452Gh
13_OVERALL_B	13	OVERALL	B	i12455Gh
13_OVERALL_B	13	OVERALL	B	i00531Gh
14_OVERALL_B	14	OVERALL	B	i23862Gh
14_OVERALL_B	14	OVERALL	B	i26678Gh
14_OVERALL_B	14	OVERALL	B	i39176Gh
15_OVERALL_B	15	OVERALL	B	i23862Gh
15_OVERALL_B	15	OVERALL	B	i26678Gh
15_OVERALL_B	15	OVERALL	B	i39176Gh
18_OVERALL_B	18	OVERALL	B	i45361Gh
18_OVERALL_B	18	OVERALL	B	i35621Gh
18_OVERALL_B	18	OVERALL	B	i02811Gh
18_OVERALL_B	18	OVERALL	B	i02812Gh
18_OVERALL_B	18	OVERALL	B	i02815Gh
18_OVERALL_B	18	OVERALL	B	i44570Gh
18_OVERALL_B	18	OVERALL	B	i14720Gh
18_OVERALL_B	18	OVERALL	B	i30996Gh
18_OVERALL_B	18	OVERALL	B	i19359Gh
18_OVERALL_B	18	OVERALL	B	i07443Gh
18_OVERALL_B	18	OVERALL	B	i35971Gh
18_OVERALL_B	18	OVERALL	B	i19360Gh
18_OVERALL_B	18	OVERALL	B	i30892Gh
18_OVERALL_B	18	OVERALL	B	i44569Gh
18_OVERALL_B	18	OVERALL	B	i09929Gh
18_OVERALL_B	18	OVERALL	B	i16083Gh
18_OVERALL_B	18	OVERALL	B	i23862Gh
18_OVERALL_B	18	OVERALL	B	i06349Gh
18_OVERALL_B	18	OVERALL	B	i19240Gh
18_OVERALL_B	18	OVERALL	B	i07444Gh
18_OVERALL_B	18	OVERALL	B	i47631Gh
18_OVERALL_B	18	OVERALL	B	i01036Gh
18_OVERALL_B	18	OVERALL	B	i00284Gh
18_OVERALL_B	18	OVERALL	B	i07446Gh
18_OVERALL_B	18	OVERALL	B	i16079Gh
18_OVERALL_B	18	OVERALL	B	i34161Gh
18_OVERALL_B	18	OVERALL	B	i07447Gh
18_OVERALL_B	18	OVERALL	B	i07470Gh
18_OVERALL_B	18	OVERALL	B	i26678Gh
18_OVERALL_B	18	OVERALL	B	i39176Gh
18_OVERALL_B	18	OVERALL	B	i06352Gh
20_OVERALL_B	20	OVERALL	B	i45534Gh
20_OVERALL_B	20	OVERALL	B	i48211Gh
20_OVERALL_B	20	OVERALL	B	i08986Gh
20_OVERALL_B	20	OVERALL	B	i08988Gh
20_OVERALL_B	20	OVERALL	B	i27370Gh
20_OVERALL_B	20	OVERALL	B	i08973Gh
20_OVERALL_B	20	OVERALL	B	i25813Gh
20_OVERALL_B	20	OVERALL	B	i08976Gh
20_OVERALL_B	20	OVERALL	B	i08977Gh
20_OVERALL_B	20	OVERALL	B	i29159Gh
20_OVERALL_B	20	OVERALL	B	i34179Gh
21_OVERALL_B	21	OVERALL	B	i26678Gh
21_OVERALL_B	21	OVERALL	B	i23862Gh
21_OVERALL_B	21	OVERALL	B	i39176Gh
22_OVERALL_B	22	OVERALL	B	i23862Gh
22_OVERALL_B	22	OVERALL	B	i26678Gh
22_OVERALL_B	22	OVERALL	B	i39176Gh
22_OVERALL_B	22	OVERALL	B	i37639Gh
22_OVERALL_B	22	OVERALL	B	i58534Gb
22_OVERALL_B	22	OVERALL	B	i40650Gh
22_OVERALL_B	22	OVERALL	B	i26902Gh
22_OVERALL_B	22	OVERALL	B	i51190Gb
22_OVERALL_B	22	OVERALL	B	i21611Gh
22_OVERALL_B	22	OVERALL	B	i02060Gh
22_OVERALL_B	22	OVERALL	B	i02064Gh
22_OVERALL_B	22	OVERALL	B	i34794Gh
22_OVERALL_B	22	OVERALL	B	i03034Gh
22_OVERALL_B	22	OVERALL	B	i03036Gh
22_OVERALL_B	22	OVERALL	B	i03041Gh
22_OVERALL_B	22	OVERALL	B	i00531Gh
22_OVERALL_B	22	OVERALL	B	i24219Gh
22_OVERALL_B	22	OVERALL	B	i17931Gh
22_OVERALL_B	22	OVERALL	B	i17932Gh
22_OVERALL_B	22	OVERALL	B	i13193Gh
27_OVERALL_B	27	OVERALL	B	i03034Gh
27_OVERALL_B	27	OVERALL	B	i03036Gh
27_OVERALL_B	27	OVERALL	B	i03041Gh
27_OVERALL_B	27	OVERALL	B	i18512Gh
27_OVERALL_B	27	OVERALL	B	i13988Gh
27_OVERALL_B	27	OVERALL	B	i03040Gh
27_OVERALL_B	27	OVERALL	B	i21611Gh
27_OVERALL_B	27	OVERALL	B	i03819Gh
27_OVERALL_B	27	OVERALL	B	i23862Gh
27_OVERALL_B	27	OVERALL	B	i03784Gh
27_OVERALL_B	27	OVERALL	B	i63969Gm
27_OVERALL_B	27	OVERALL	B	i35821Gh
27_OVERALL_B	27	OVERALL	B	i37420Gh
27_OVERALL_B	27	OVERALL	B	i30697Gh
27_OVERALL_B	27	OVERALL	B	i26174Gh
27_OVERALL_B	27	OVERALL	B	i26678Gh
27_OVERALL_B	27	OVERALL	B	i39176Gh
27_OVERALL_B	27	OVERALL	B	i45044Gh
27_OVERALL_B	27	OVERALL	B	i13396Gh
27_OVERALL_B	27	OVERALL	B	i13397Gh
27_OVERALL_B	27	OVERALL	B	i14281Gh
27_OVERALL_B	27	OVERALL	B	i13401Gh
27_OVERALL_B	27	OVERALL	B	i13402Gh
27_OVERALL_B	27	OVERALL	B	i13403Gh
27_OVERALL_B	27	OVERALL	B	i64363Gm
27_OVERALL_B	27	OVERALL	B	i30677Gh
27_OVERALL_B	27	OVERALL	B	i13393Gh
27_OVERALL_B	27	OVERALL	B	i18589Gh
27_OVERALL_B	27	OVERALL	B	i14976Gh
27_OVERALL_B	27	OVERALL	B	i66427Ga
27_OVERALL_B	27	OVERALL	B	i18590Gh
27_OVERALL_B	27	OVERALL	B	i03032Gh
27_OVERALL_B	27	OVERALL	B	i00987Gh
27_OVERALL_B	27	OVERALL	B	i06498Gh
27_OVERALL_B	27	OVERALL	B	i37769Gh
27_OVERALL_B	27	OVERALL	B	i23054Gh
27_OVERALL_B	27	OVERALL	B	i06500Gh
27_OVERALL_B	27	OVERALL	B	i06503Gh
27_OVERALL_B	27	OVERALL	B	i45869Gh
27_OVERALL_B	27	OVERALL	B	i20327Gh
27_OVERALL_B	27	OVERALL	B	i27646Gh
27_OVERALL_B	27	OVERALL	B	i45870Gh
27_OVERALL_B	27	OVERALL	B	i33234Gh
27_OVERALL_B	27	OVERALL	B	i13388Gh
27_OVERALL_B	27	OVERALL	B	i24219Gh
27_OVERALL_B	27	OVERALL	B	i17931Gh
27_OVERALL_B	27	OVERALL	B	i17932Gh
27_OVERALL_B	27	OVERALL	B	i13193Gh
27_OVERALL_B	27	OVERALL	B	i37639Gh
27_OVERALL_B	27	OVERALL	B	i58534Gb
27_OVERALL_B	27	OVERALL	B	i40650Gh
27_OVERALL_B	27	OVERALL	B	i26902Gh
27_OVERALL_B	27	OVERALL	B	i41405Gh
27_OVERALL_B	27	OVERALL	B	i36797Gh
27_OVERALL_B	27	OVERALL	B	i06853Gh
27_OVERALL_B	27	OVERALL	B	i18510Gh
27_OVERALL_B	27	OVERALL	B	i17986Gh
27_OVERALL_B	27	OVERALL	B	i44454Gh
27_OVERALL_B	27	OVERALL	B	i23607Gh
27_OVERALL_B	27	OVERALL	B	i51190Gb
27_OVERALL_B	27	OVERALL	B	i01410Gh
27_OVERALL_B	27	OVERALL	B	i06496Gh
27_OVERALL_B	27	OVERALL	B	i06497Gh
27_OVERALL_B	27	OVERALL	B	i00516Gh
27_OVERALL_B	27	OVERALL	B	i15818Gh
27_OVERALL_B	27	OVERALL	B	i00459Gh
27_OVERALL_B	27	OVERALL	B	i06505Gh
27_OVERALL_B	27	OVERALL	B	i34188Gh
27_OVERALL_B	27	OVERALL	B	i06506Gh
27_OVERALL_B	27	OVERALL	B	i23957Gh
27_OVERALL_B	27	OVERALL	B	i42090Gh
27_OVERALL_B	27	OVERALL	B	i32320Gh
27_OVERALL_B	27	OVERALL	B	i21152Gh
27_OVERALL_B	27	OVERALL	B	i02467Gh
27_OVERALL_B	27	OVERALL	B	i13407Gh
27_OVERALL_B	27	OVERALL	B	i45074Gh
27_OVERALL_B	27	OVERALL	B	i30530Gh
27_OVERALL_B	27	OVERALL	B	i42215Gh
27_OVERALL_B	27	OVERALL	B	i38305Gh
27_OVERALL_B	27	OVERALL	B	i34459Gh
27_OVERALL_B	27	OVERALL	B	i36008Gh
27_OVERALL_B	27	OVERALL	B	i13363Gh
27_OVERALL_B	27	OVERALL	B	i13364Gh
27_OVERALL_B	27	OVERALL	B	i33806Gh
27_OVERALL_B	27	OVERALL	B	i17355Gh
27_OVERALL_B	27	OVERALL	B	i15922Gh
27_OVERALL_B	27	OVERALL	B	i06397Gh
27_OVERALL_B	27	OVERALL	B	i52971Gb
27_OVERALL_B	27	OVERALL	B	i08907Gh
27_OVERALL_B	27	OVERALL	B	i26156Gh
27_OVERALL_B	27	OVERALL	B	i13344Gh
27_OVERALL_B	27	OVERALL	B	i32203Gh
27_OVERALL_B	27	OVERALL	B	i39472Gh
27_OVERALL_B	27	OVERALL	B	i32728Gh
27_OVERALL_B	27	OVERALL	B	i39473Gh
27_OVERALL_B	27	OVERALL	B	i40479Gh
27_OVERALL_B	27	OVERALL	B	i47726Gh
27_OVERALL_B	27	OVERALL	B	i35684Gh
27_OVERALL_B	27	OVERALL	B	i25072Gh
27_OVERALL_B	27	OVERALL	B	i38701Gh
27_OVERALL_B	27	OVERALL	B	i25708Gh
27_OVERALL_B	27	OVERALL	B	i39544Gh
27_OVERALL_B	27	OVERALL	B	i25071Gh
27_OVERALL_B	27	OVERALL	B	i23227Gh
27_OVERALL_B	27	OVERALL	B	i33497Gh
27_OVERALL_B	27	OVERALL	B	i35455Gh
27_OVERALL_B	27	OVERALL	B	i25707Gh
27_OVERALL_B	27	OVERALL	B	i27097Gh
27_OVERALL_B	27	OVERALL	B	i20313Gh
27_OVERALL_B	27	OVERALL	B	i13352Gh
27_OVERALL_B	27	OVERALL	B	i35454Gh
27_OVERALL_B	27	OVERALL	B	i49235Gh
27_OVERALL_B	27	OVERALL	B	i22226Gh
27_OVERALL_B	27	OVERALL	B	i26681Gh
27_OVERALL_B	27	OVERALL	B	i29283Gh
27_OVERALL_B	27	OVERALL	B	i32504Gh
27_OVERALL_B	27	OVERALL	B	i39685Gh
27_OVERALL_B	27	OVERALL	B	i42573Gh
27_OVERALL_B	27	OVERALL	B	i41779Gh
27_OVERALL_B	27	OVERALL	B	i39649Gh
27_OVERALL_B	27	OVERALL	B	i13355Gh
27_OVERALL_B	27	OVERALL	B	i17981Gh
27_OVERALL_B	27	OVERALL	B	i43820Gh
27_OVERALL_B	27	OVERALL	B	i26426Gh
27_OVERALL_B	27	OVERALL	B	i39648Gh
27_OVERALL_B	27	OVERALL	B	i38479Gh
27_OVERALL_B	27	OVERALL	B	i34898Gh
27_OVERALL_B	27	OVERALL	B	i45617Gh
27_OVERALL_B	27	OVERALL	B	i41816Gh
27_OVERALL_B	27	OVERALL	B	i34894Gh
27_OVERALL_B	27	OVERALL	B	i38478Gh
27_OVERALL_B	27	OVERALL	B	i36557Gh
27_OVERALL_B	27	OVERALL	B	i28125Gh
27_OVERALL_B	27	OVERALL	B	i41969Gh
27_OVERALL_B	27	OVERALL	B	i41970Gh
27_OVERALL_B	27	OVERALL	B	i34033Gh
27_OVERALL_B	27	OVERALL	B	i13356Gh
27_OVERALL_B	27	OVERALL	B	i09252Gh
27_OVERALL_B	27	OVERALL	B	i27236Gh
27_OVERALL_B	27	OVERALL	B	i44488Gh
27_OVERALL_B	27	OVERALL	B	i34115Gh
27_OVERALL_B	27	OVERALL	B	i39654Gh
27_OVERALL_B	27	OVERALL	B	i24542Gh
27_OVERALL_B	27	OVERALL	B	i43547Gh
27_OVERALL_B	27	OVERALL	B	i06349Gh
27_OVERALL_B	27	OVERALL	B	i19240Gh
27_OVERALL_B	27	OVERALL	B	i13015Gh
27_OVERALL_B	27	OVERALL	B	i21581Gh
27_OVERALL_B	27	OVERALL	B	i17257Gh
27_OVERALL_B	27	OVERALL	B	i00603Gh
27_OVERALL_B	27	OVERALL	B	i27267Gh
27_OVERALL_B	27	OVERALL	B	i46372Gh
27_OVERALL_B	27	OVERALL	B	i39952Gh
27_OVERALL_B	27	OVERALL	B	i28807Gh
27_OVERALL_B	27	OVERALL	B	i23943Gh
27_OVERALL_B	27	OVERALL	B	i29981Gh
27_OVERALL_B	27	OVERALL	B	i45394Gh
27_OVERALL_B	27	OVERALL	B	i11050Gh
27_OVERALL_B	27	OVERALL	B	i27268Gh
27_OVERALL_B	27	OVERALL	B	i37279Gh
27_OVERALL_B	27	OVERALL	B	i29568Gh
27_OVERALL_B	27	OVERALL	B	i38678Gh
27_OVERALL_B	27	OVERALL	B	i36697Gh
27_OVERALL_B	27	OVERALL	B	i29980Gh
27_OVERALL_B	27	OVERALL	B	i00428Gh
27_OVERALL_B	27	OVERALL	B	i37653Gh
27_OVERALL_B	27	OVERALL	B	i11053Gh
27_OVERALL_B	27	OVERALL	B	i11054Gh
27_OVERALL_B	27	OVERALL	B	i23261Gh
27_OVERALL_B	27	OVERALL	B	i11056Gh
27_OVERALL_B	27	OVERALL	B	i39911Gh
27_OVERALL_B	27	OVERALL	B	i43167Gh
27_OVERALL_B	27	OVERALL	B	i46769Gh
27_OVERALL_B	27	OVERALL	B	i39910Gh
27_OVERALL_B	27	OVERALL	B	i47080Gh
27_OVERALL_B	27	OVERALL	B	i30565Gh
27_OVERALL_B	27	OVERALL	B	i47718Gh
27_OVERALL_B	27	OVERALL	B	i27502Gh
27_OVERALL_B	27	OVERALL	B	i30564Gh
27_OVERALL_B	27	OVERALL	B	i31655Gh
27_OVERALL_B	27	OVERALL	B	i47717Gh
27_OVERALL_B	27	OVERALL	B	i11058Gh
27_OVERALL_B	27	OVERALL	B	i11060Gh
27_OVERALL_B	27	OVERALL	B	i41004Gh
27_OVERALL_B	27	OVERALL	B	i39827Gh
27_OVERALL_B	27	OVERALL	B	i42736Gh
27_OVERALL_B	27	OVERALL	B	i40767Gh
27_OVERALL_B	27	OVERALL	B	i25418Gh
27_OVERALL_B	27	OVERALL	B	i11061Gh
27_OVERALL_B	27	OVERALL	B	i43624Gh
27_OVERALL_B	27	OVERALL	B	i26992Gh
27_OVERALL_B	27	OVERALL	B	i23297Gh
27_OVERALL_B	27	OVERALL	B	i36165Gh
27_OVERALL_B	27	OVERALL	B	i33461Gh
27_OVERALL_B	27	OVERALL	B	i35506Gh
27_OVERALL_B	27	OVERALL	B	i25984Gh
27_OVERALL_B	27	OVERALL	B	i41621Gh
27_OVERALL_B	27	OVERALL	B	i28840Gh
27_OVERALL_B	27	OVERALL	B	i33462Gh
27_OVERALL_B	27	OVERALL	B	i29401Gh
27_OVERALL_B	27	OVERALL	B	i11063Gh
27_OVERALL_B	27	OVERALL	B	i27983Gh
27_OVERALL_B	27	OVERALL	B	i36936Gh
27_OVERALL_B	27	OVERALL	B	i37859Gh
27_OVERALL_B	27	OVERALL	B	i36160Gh
27_OVERALL_B	27	OVERALL	B	i28791Gh
27_OVERALL_B	27	OVERALL	B	i35458Gh
27_OVERALL_B	27	OVERALL	B	i25592Gh
27_OVERALL_B	27	OVERALL	B	i43559Gh
27_OVERALL_B	27	OVERALL	B	i25531Gh
27_OVERALL_B	27	OVERALL	B	i29152Gh
27_OVERALL_B	27	OVERALL	B	i24849Gh
27_OVERALL_B	27	OVERALL	B	i06482Gh
27_OVERALL_B	27	OVERALL	B	i34362Gh
27_OVERALL_B	27	OVERALL	B	i22536Gh
27_OVERALL_B	27	OVERALL	B	i06005Gh
27_OVERALL_B	27	OVERALL	B	i06006Gh
30_OVERALL_B	30	OVERALL	B	i02060Gh
30_OVERALL_B	30	OVERALL	B	i02064Gh
30_OVERALL_B	30	OVERALL	B	i26678Gh
30_OVERALL_B	30	OVERALL	B	i23862Gh
30_OVERALL_B	30	OVERALL	B	i39176Gh
30_OVERALL_B	30	OVERALL	B	i06349Gh
30_OVERALL_B	30	OVERALL	B	i19240Gh
30_OVERALL_B	30	OVERALL	B	i06352Gh
32_OVERALL_B	32	OVERALL	B	i06397Gh
33_OVERALL_B	33	OVERALL	B	i23862Gh
33_OVERALL_B	33	OVERALL	B	i37089Gh
33_OVERALL_B	33	OVERALL	B	i37494Gh
33_OVERALL_B	33	OVERALL	B	i26678Gh
33_OVERALL_B	33	OVERALL	B	i39176Gh
34_OVERALL_B	34	OVERALL	B	i21611Gh
34_OVERALL_B	34	OVERALL	B	i37639Gh
34_OVERALL_B	34	OVERALL	B	i58534Gb
34_OVERALL_B	34	OVERALL	B	i06349Gh
34_OVERALL_B	34	OVERALL	B	i19240Gh
34_OVERALL_B	34	OVERALL	B	i06352Gh
34_OVERALL_B	34	OVERALL	B	i51190Gb
34_OVERALL_B	34	OVERALL	B	i43776Gh
34_OVERALL_B	34	OVERALL	B	i43777Gh
34_OVERALL_B	34	OVERALL	B	i40720Gh
34_OVERALL_B	34	OVERALL	B	i23197Gh
34_OVERALL_B	34	OVERALL	B	i42582Gh
34_OVERALL_B	34	OVERALL	B	i30620Gh
34_OVERALL_B	34	OVERALL	B	i16751Gh
34_OVERALL_B	34	OVERALL	B	i01007Gh
40_OVERALL_B	40	OVERALL	B	i23862Gh
40_OVERALL_B	40	OVERALL	B	i26678Gh
40_OVERALL_B	40	OVERALL	B	i39176Gh
41_OVERALL_B	41	OVERALL	B	i25349Gh
41_OVERALL_B	41	OVERALL	B	i51190Gb
41_OVERALL_B	41	OVERALL	B	i37639Gh
41_OVERALL_B	41	OVERALL	B	i58534Gb
41_OVERALL_B	41	OVERALL	B	i23862Gh
41_OVERALL_B	41	OVERALL	B	i26678Gh
41_OVERALL_B	41	OVERALL	B	i39176Gh
41_OVERALL_B	41	OVERALL	B	i03034Gh
41_OVERALL_B	41	OVERALL	B	i03036Gh
41_OVERALL_B	41	OVERALL	B	i03041Gh
41_OVERALL_B	41	OVERALL	B	i21611Gh
43_OVERALL_B	43	OVERALL	B	i37639Gh
43_OVERALL_B	43	OVERALL	B	i58534Gb
43_OVERALL_B	43	OVERALL	B	i51190Gb
43_OVERALL_B	43	OVERALL	B	i01410Gh
47_OVERALL_B	47	OVERALL	B	i02060Gh
47_OVERALL_B	47	OVERALL	B	i02064Gh
47_OVERALL_B	47	OVERALL	B	i40650Gh
47_OVERALL_B	47	OVERALL	B	i26902Gh
51_OVERALL_B	51	OVERALL	B	i23862Gh
51_OVERALL_B	51	OVERALL	B	i26678Gh
51_OVERALL_B	51	OVERALL	B	i39176Gh
52_OVERALL_B	52	OVERALL	B	i21611Gh
53_OVERALL_B	53	OVERALL	B	i40650Gh
53_OVERALL_B	53	OVERALL	B	i26902Gh
54_OVERALL_B	54	OVERALL	B	i33954Gh
54_OVERALL_B	54	OVERALL	B	i07443Gh
54_OVERALL_B	54	OVERALL	B	i35971Gh
54_OVERALL_B	54	OVERALL	B	i19360Gh
54_OVERALL_B	54	OVERALL	B	i26678Gh
54_OVERALL_B	54	OVERALL	B	i23862Gh
54_OVERALL_B	54	OVERALL	B	i39176Gh
54_OVERALL_B	54	OVERALL	B	i19359Gh
54_OVERALL_B	54	OVERALL	B	i07470Gh
54_OVERALL_B	54	OVERALL	B	i35494Gh
54_OVERALL_B	54	OVERALL	B	i31332Gh
54_OVERALL_B	54	OVERALL	B	i11501Gh
54_OVERALL_B	54	OVERALL	B	i51190Gb
54_OVERALL_B	54	OVERALL	B	i37639Gh
54_OVERALL_B	54	OVERALL	B	i58534Gb
54_OVERALL_B	54	OVERALL	B	i14946Gh
54_OVERALL_B	54	OVERALL	B	i40650Gh
54_OVERALL_B	54	OVERALL	B	i26902Gh
54_OVERALL_B	54	OVERALL	B	i22991Gh
54_OVERALL_B	54	OVERALL	B	i16083Gh
54_OVERALL_B	54	OVERALL	B	i07444Gh
54_OVERALL_B	54	OVERALL	B	i47631Gh
54_OVERALL_B	54	OVERALL	B	i01036Gh
54_OVERALL_B	54	OVERALL	B	i00284Gh
54_OVERALL_B	54	OVERALL	B	i07446Gh
54_OVERALL_B	54	OVERALL	B	i16079Gh
54_OVERALL_B	54	OVERALL	B	i34161Gh
54_OVERALL_B	54	OVERALL	B	i39297Gh
54_OVERALL_B	54	OVERALL	B	i03134Gh
54_OVERALL_B	54	OVERALL	B	i18516Gh
54_OVERALL_B	54	OVERALL	B	i07447Gh
54_OVERALL_B	54	OVERALL	B	i41692Gh
54_OVERALL_B	54	OVERALL	B	i08803Gh
54_OVERALL_B	54	OVERALL	B	i41507Gh
54_OVERALL_B	54	OVERALL	B	i32689Gh
54_OVERALL_B	54	OVERALL	B	i22832Gh
54_OVERALL_B	54	OVERALL	B	i45404Gh
54_OVERALL_B	54	OVERALL	B	i07448Gh
54_OVERALL_B	54	OVERALL	B	i49000Gh
54_OVERALL_B	54	OVERALL	B	i35481Gh
54_OVERALL_B	54	OVERALL	B	i41508Gh
54_OVERALL_B	54	OVERALL	B	i07450Gh
54_OVERALL_B	54	OVERALL	B	i25046Gh
54_OVERALL_B	54	OVERALL	B	i24474Gh
54_OVERALL_B	54	OVERALL	B	i39561Gh
54_OVERALL_B	54	OVERALL	B	i21509Gh
54_OVERALL_B	54	OVERALL	B	i40036Gh
54_OVERALL_B	54	OVERALL	B	i07458Gh
54_OVERALL_B	54	OVERALL	B	i35462Gh
54_OVERALL_B	54	OVERALL	B	i33895Gh
54_OVERALL_B	54	OVERALL	B	i25638Gh
54_OVERALL_B	54	OVERALL	B	i28824Gh
54_OVERALL_B	54	OVERALL	B	i20926Gh
55_OVERALL_B	55	OVERALL	B	i23862Gh
55_OVERALL_B	55	OVERALL	B	i16751Gh
55_OVERALL_B	55	OVERALL	B	i01007Gh
55_OVERALL_B	55	OVERALL	B	i26678Gh
55_OVERALL_B	55	OVERALL	B	i39176Gh
55_OVERALL_B	55	OVERALL	B	i02060Gh
55_OVERALL_B	55	OVERALL	B	i02064Gh
56_OVERALL_B	56	OVERALL	B	i23862Gh
56_OVERALL_B	56	OVERALL	B	i26678Gh
56_OVERALL_B	56	OVERALL	B	i39176Gh
57_OVERALL_B	57	OVERALL	B	i03034Gh
57_OVERALL_B	57	OVERALL	B	i03036Gh
57_OVERALL_B	57	OVERALL	B	i03041Gh
57_OVERALL_B	57	OVERALL	B	i18512Gh
57_OVERALL_B	57	OVERALL	B	i13988Gh
57_OVERALL_B	57	OVERALL	B	i03040Gh
57_OVERALL_B	57	OVERALL	B	i23862Gh
57_OVERALL_B	57	OVERALL	B	i21611Gh
57_OVERALL_B	57	OVERALL	B	i26678Gh
57_OVERALL_B	57	OVERALL	B	i39176Gh
57_OVERALL_B	57	OVERALL	B	i25349Gh
57_OVERALL_B	57	OVERALL	B	i08803Gh
57_OVERALL_B	57	OVERALL	B	i40650Gh
57_OVERALL_B	57	OVERALL	B	i26902Gh
57_OVERALL_B	57	OVERALL	B	i51190Gb
57_OVERALL_B	57	OVERALL	B	i37639Gh
57_OVERALL_B	57	OVERALL	B	i58534Gb
57_OVERALL_B	57	OVERALL	B	i08801Gh
61_OVERALL_B	61	OVERALL	B	i37089Gh
61_OVERALL_B	61	OVERALL	B	i37494Gh
62_OVERALL_B	62	OVERALL	B	i21611Gh
62_OVERALL_B	62	OVERALL	B	i02060Gh
62_OVERALL_B	62	OVERALL	B	i02064Gh
62_OVERALL_B	62	OVERALL	B	i08801Gh
62_OVERALL_B	62	OVERALL	B	i34794Gh
62_OVERALL_B	62	OVERALL	B	i37639Gh
62_OVERALL_B	62	OVERALL	B	i58534Gb
62_OVERALL_B	62	OVERALL	B	i23862Gh
62_OVERALL_B	62	OVERALL	B	i35621Gh
62_OVERALL_B	62	OVERALL	B	i02811Gh
62_OVERALL_B	62	OVERALL	B	i02812Gh
62_OVERALL_B	62	OVERALL	B	i02815Gh
62_OVERALL_B	62	OVERALL	B	i44570Gh
62_OVERALL_B	62	OVERALL	B	i14720Gh
65_OVERALL_B	65	OVERALL	B	i26678Gh
65_OVERALL_B	65	OVERALL	B	i23862Gh
65_OVERALL_B	65	OVERALL	B	i39176Gh
65_OVERALL_B	65	OVERALL	B	i03819Gh
65_OVERALL_B	65	OVERALL	B	i01410Gh
65_OVERALL_B	65	OVERALL	B	i11501Gh
65_OVERALL_B	65	OVERALL	B	i03034Gh
65_OVERALL_B	65	OVERALL	B	i03036Gh
65_OVERALL_B	65	OVERALL	B	i03041Gh
65_OVERALL_B	65	OVERALL	B	i37639Gh
65_OVERALL_B	65	OVERALL	B	i58534Gb
65_OVERALL_B	65	OVERALL	B	i64363Gm
65_OVERALL_B	65	OVERALL	B	i51190Gb
65_OVERALL_B	65	OVERALL	B	i48245Gh
65_OVERALL_B	65	OVERALL	B	i01444Gh
66_OVERALL_B	66	OVERALL	B	i21611Gh
67_OVERALL_B	67	OVERALL	B	i03819Gh
67_OVERALL_B	67	OVERALL	B	i64363Gm
69_OVERALL_B	69	OVERALL	B	i26678Gh
69_OVERALL_B	69	OVERALL	B	i23862Gh
69_OVERALL_B	69	OVERALL	B	i39176Gh
69_OVERALL_B	69	OVERALL	B	i06538Gh
69_OVERALL_B	69	OVERALL	B	i07443Gh
69_OVERALL_B	69	OVERALL	B	i35971Gh
69_OVERALL_B	69	OVERALL	B	i19360Gh
69_OVERALL_B	69	OVERALL	B	i41692Gh
69_OVERALL_B	69	OVERALL	B	i19359Gh
69_OVERALL_B	69	OVERALL	B	i33605Gh
69_OVERALL_B	69	OVERALL	B	i24183Gh
69_OVERALL_B	69	OVERALL	B	i35836Gh
69_OVERALL_B	69	OVERALL	B	i26628Gh
69_OVERALL_B	69	OVERALL	B	i30201Gh
69_OVERALL_B	69	OVERALL	B	i01681Gh
69_OVERALL_B	69	OVERALL	B	i46521Gh
69_OVERALL_B	69	OVERALL	B	i43776Gh
69_OVERALL_B	69	OVERALL	B	i43777Gh
69_OVERALL_B	69	OVERALL	B	i40720Gh
69_OVERALL_B	69	OVERALL	B	i23197Gh
69_OVERALL_B	69	OVERALL	B	i42582Gh
69_OVERALL_B	69	OVERALL	B	i30620Gh
69_OVERALL_B	69	OVERALL	B	i01679Gh
69_OVERALL_B	69	OVERALL	B	i07444Gh
69_OVERALL_B	69	OVERALL	B	i47631Gh
69_OVERALL_B	69	OVERALL	B	i01036Gh
69_OVERALL_B	69	OVERALL	B	i00284Gh
69_OVERALL_B	69	OVERALL	B	i07446Gh
69_OVERALL_B	69	OVERALL	B	i16079Gh
69_OVERALL_B	69	OVERALL	B	i34161Gh
69_OVERALL_B	69	OVERALL	B	i06349Gh
69_OVERALL_B	69	OVERALL	B	i19240Gh
69_OVERALL_B	69	OVERALL	B	i06352Gh
69_OVERALL_B	69	OVERALL	B	i16453Gh
69_OVERALL_B	69	OVERALL	B	i07447Gh
69_OVERALL_B	69	OVERALL	B	i16083Gh
69_OVERALL_B	69	OVERALL	B	i11501Gh
69_OVERALL_B	69	OVERALL	B	i07470Gh
69_OVERALL_B	69	OVERALL	B	i41405Gh
70_OVERALL_B	70	OVERALL	B	i37089Gh
70_OVERALL_B	70	OVERALL	B	i37494Gh
70_OVERALL_B	70	OVERALL	B	i23862Gh
70_OVERALL_B	70	OVERALL	B	i26678Gh
70_OVERALL_B	70	OVERALL	B	i39176Gh
73_OVERALL_B	73	OVERALL	B	i02060Gh
73_OVERALL_B	73	OVERALL	B	i02064Gh
75_OVERALL_B	75	OVERALL	B	i37089Gh
75_OVERALL_B	75	OVERALL	B	i37494Gh
75_OVERALL_B	75	OVERALL	B	i21611Gh
75_OVERALL_B	75	OVERALL	B	i02060Gh
75_OVERALL_B	75	OVERALL	B	i02064Gh
78_OVERALL_B	78	OVERALL	B	i08801Gh
78_OVERALL_B	78	OVERALL	B	i03034Gh
78_OVERALL_B	78	OVERALL	B	i03036Gh
78_OVERALL_B	78	OVERALL	B	i03041Gh
78_OVERALL_B	78	OVERALL	B	i23862Gh
78_OVERALL_B	78	OVERALL	B	i08803Gh
78_OVERALL_B	78	OVERALL	B	i48245Gh
78_OVERALL_B	78	OVERALL	B	i26678Gh
78_OVERALL_B	78	OVERALL	B	i39176Gh
78_OVERALL_B	78	OVERALL	B	i18512Gh
78_OVERALL_B	78	OVERALL	B	i13988Gh
78_OVERALL_B	78	OVERALL	B	i03040Gh
79_OVERALL_B	79	OVERALL	B	i21611Gh
79_OVERALL_B	79	OVERALL	B	i02060Gh
79_OVERALL_B	79	OVERALL	B	i02064Gh
83_OVERALL_B	83	OVERALL	B	i23862Gh
83_OVERALL_B	83	OVERALL	B	i26678Gh
83_OVERALL_B	83	OVERALL	B	i39176Gh
83_OVERALL_B	83	OVERALL	B	i21611Gh
83_OVERALL_B	83	OVERALL	B	i16751Gh
83_OVERALL_B	83	OVERALL	B	i01007Gh
88_OVERALL_B	88	OVERALL	B	i23862Gh
88_OVERALL_B	88	OVERALL	B	i40650Gh
88_OVERALL_B	88	OVERALL	B	i26902Gh
88_OVERALL_B	88	OVERALL	B	i26678Gh
88_OVERALL_B	88	OVERALL	B	i39176Gh
88_OVERALL_B	88	OVERALL	B	i28610Gh
88_OVERALL_B	88	OVERALL	B	i24481Gh
88_OVERALL_B	88	OVERALL	B	i03626Gh
88_OVERALL_B	88	OVERALL	B	i22329Gh
90_OVERALL_B	90	OVERALL	B	i23862Gh
90_OVERALL_B	90	OVERALL	B	i26678Gh
90_OVERALL_B	90	OVERALL	B	i39176Gh
91_OVERALL_B	91	OVERALL	B	i26678Gh
91_OVERALL_B	91	OVERALL	B	i23862Gh
91_OVERALL_B	91	OVERALL	B	i39176Gh
94_OVERALL_B	94	OVERALL	B	i64363Gm
94_OVERALL_B	94	OVERALL	B	i21611Gh
94_OVERALL_B	94	OVERALL	B	i03819Gh
94_OVERALL_B	94	OVERALL	B	i23862Gh
94_OVERALL_B	94	OVERALL	B	i18589Gh
94_OVERALL_B	94	OVERALL	B	i14976Gh
94_OVERALL_B	94	OVERALL	B	i03723Gh
94_OVERALL_B	94	OVERALL	B	i03724Gh
94_OVERALL_B	94	OVERALL	B	i03725Gh
94_OVERALL_B	94	OVERALL	B	i03727Gh
94_OVERALL_B	94	OVERALL	B	i03729Gh
94_OVERALL_B	94	OVERALL	B	i66427Ga
94_OVERALL_B	94	OVERALL	B	i18590Gh
94_OVERALL_B	94	OVERALL	B	i03733Gh
94_OVERALL_B	94	OVERALL	B	i03758Gh
94_OVERALL_B	94	OVERALL	B	i14980Gh
94_OVERALL_B	94	OVERALL	B	i26678Gh
94_OVERALL_B	94	OVERALL	B	i39176Gh
95_OVERALL_B	95	OVERALL	B	i21611Gh
95_OVERALL_B	95	OVERALL	B	i00587Gh
95_OVERALL_B	95	OVERALL	B	i44691Gh
95_OVERALL_B	95	OVERALL	B	i26678Gh
95_OVERALL_B	95	OVERALL	B	i23862Gh
95_OVERALL_B	95	OVERALL	B	i39176Gh
96_OVERALL_B	96	OVERALL	B	i23862Gh
96_OVERALL_B	96	OVERALL	B	i26678Gh
96_OVERALL_B	96	OVERALL	B	i39176Gh
98_OVERALL_B	98	OVERALL	B	i23862Gh
98_OVERALL_B	98	OVERALL	B	i07478Gh
98_OVERALL_B	98	OVERALL	B	i26678Gh
98_OVERALL_B	98	OVERALL	B	i39176Gh
98_OVERALL_B	98	OVERALL	B	i21611Gh
98_OVERALL_B	98	OVERALL	B	i19361Gh
98_OVERALL_B	98	OVERALL	B	i07443Gh
98_OVERALL_B	98	OVERALL	B	i35971Gh
98_OVERALL_B	98	OVERALL	B	i19360Gh
98_OVERALL_B	98	OVERALL	B	i19359Gh
98_OVERALL_B	98	OVERALL	B	i06349Gh
98_OVERALL_B	98	OVERALL	B	i19240Gh
99_OVERALL_B	99	OVERALL	B	i02060Gh
99_OVERALL_B	99	OVERALL	B	i02064Gh
99_OVERALL_B	99	OVERALL	B	i21611Gh
4_BL04_B	4	BL04	B	i10715Gh
4_BL04_B	4	BL04	B	i10683Gh
4_BL04_B	4	BL04	B	i17147Gh
12_BL04_B	12	BL04	B	i17121Gh
12_BL04_B	12	BL04	B	i10596Gh
12_BL04_B	12	BL04	B	i19736Gh
12_BL04_B	12	BL04	B	i51004Gb
12_BL04_B	12	BL04	B	i50513Gb
12_BL04_B	12	BL04	B	i19738Gh
12_BL04_B	12	BL04	B	i47671Gh
12_BL04_B	12	BL04	B	i38335Gh
12_BL04_B	12	BL04	B	i00381Gh
12_BL04_B	12	BL04	B	i00382Gh
12_BL04_B	12	BL04	B	i25042Gh
12_BL04_B	12	BL04	B	i41913Gh
12_BL04_B	12	BL04	B	i08305Gh
12_BL04_B	12	BL04	B	i30792Gh
12_BL04_B	12	BL04	B	i40615Gh
12_BL04_B	12	BL04	B	i08307Gh
12_BL04_B	12	BL04	B	i08308Gh
12_BL04_B	12	BL04	B	i08309Gh
12_BL04_B	12	BL04	B	i37366Gh
12_BL04_B	12	BL04	B	i24895Gh
12_BL04_B	12	BL04	B	i48181Gh
12_BL04_B	12	BL04	B	i12175Gh
12_BL04_B	12	BL04	B	i17590Gh
21_BL04_B	21	BL04	B	i12751Gh
21_BL04_B	21	BL04	B	i27757Gh
21_BL04_B	21	BL04	B	i24947Gh
21_BL04_B	21	BL04	B	i21009Gh
39_BL04_B	39	BL04	B	i20991Gh
39_BL04_B	39	BL04	B	i42256Gh
69_BL04_B	69	BL04	B	i06322Gh
69_BL04_B	69	BL04	B	i06323Gh
69_BL04_B	69	BL04	B	i19239Gh
69_BL04_B	69	BL04	B	i06326Gh
69_BL04_B	69	BL04	B	i10683Gh
69_BL04_B	69	BL04	B	i17147Gh
69_BL04_B	69	BL04	B	i12216Gh
72_BL04_B	72	BL04	B	i10683Gh
72_BL04_B	72	BL04	B	i17147Gh
79_BL04_B	79	BL04	B	i29689Gh
79_BL04_B	79	BL04	B	i44676Gh
79_BL04_B	79	BL04	B	i34920Gh
79_BL04_B	79	BL04	B	i48359Gh
79_BL04_B	79	BL04	B	i21624Gh
79_BL04_B	79	BL04	B	i33568Gh
79_BL04_B	79	BL04	B	i45363Gh
79_BL04_B	79	BL04	B	i39096Gh
79_BL04_B	79	BL04	B	i25687Gh
79_BL04_B	79	BL04	B	i07338Gh
79_BL04_B	79	BL04	B	i35616Gh
79_BL04_B	79	BL04	B	i39010Gh
79_BL04_B	79	BL04	B	i35780Gh
79_BL04_B	79	BL04	B	i35219Gh
79_BL04_B	79	BL04	B	i35617Gh
79_BL04_B	79	BL04	B	i38433Gh
79_BL04_B	79	BL04	B	i30123Gh
79_BL04_B	79	BL04	B	i39564Gh
79_BL04_B	79	BL04	B	i27603Gh
79_BL04_B	79	BL04	B	i23503Gh
79_BL04_B	79	BL04	B	i27770Gh
79_BL04_B	79	BL04	B	i27715Gh
79_BL04_B	79	BL04	B	i47472Gh
79_BL04_B	79	BL04	B	i45377Gh
79_BL04_B	79	BL04	B	i38516Gh
79_BL04_B	79	BL04	B	i07379Gh
79_BL04_B	79	BL04	B	i07380Gh
79_BL04_B	79	BL04	B	i21237Gh
79_BL04_B	79	BL04	B	i07381Gh
79_BL04_B	79	BL04	B	i33284Gh
79_BL04_B	79	BL04	B	i42910Gh
79_BL04_B	79	BL04	B	i37062Gh
79_BL04_B	79	BL04	B	i31368Gh
79_BL04_B	79	BL04	B	i42662Gh
79_BL04_B	79	BL04	B	i44819Gh
79_BL04_B	79	BL04	B	i31369Gh
79_BL04_B	79	BL04	B	i46956Gh
79_BL04_B	79	BL04	B	i26727Gh
79_BL04_B	79	BL04	B	i46874Gh
79_BL04_B	79	BL04	B	i31763Gh
79_BL04_B	79	BL04	B	i24654Gh
79_BL04_B	79	BL04	B	i41659Gh
79_BL04_B	79	BL04	B	i54670Gb
79_BL04_B	79	BL04	B	i00229Gh
79_BL04_B	79	BL04	B	i26782Gh
79_BL04_B	79	BL04	B	i34790Gh
79_BL04_B	79	BL04	B	i36081Gh
79_BL04_B	79	BL04	B	i21950Gh
79_BL04_B	79	BL04	B	i36077Gh
79_BL04_B	79	BL04	B	i26318Gh
79_BL04_B	79	BL04	B	i39358Gh
79_BL04_B	79	BL04	B	i36078Gh
79_BL04_B	79	BL04	B	i40455Gh
79_BL04_B	79	BL04	B	i33852Gh
79_BL04_B	79	BL04	B	i45675Gh
79_BL04_B	79	BL04	B	i48282Gh
79_BL04_B	79	BL04	B	i42048Gh
79_BL04_B	79	BL04	B	i41720Gh
79_BL04_B	79	BL04	B	i47429Gh
79_BL04_B	79	BL04	B	i28251Gh
79_BL04_B	79	BL04	B	i26455Gh
79_BL04_B	79	BL04	B	i28731Gh
79_BL04_B	79	BL04	B	i26371Gh
79_BL04_B	79	BL04	B	i36562Gh
79_BL04_B	79	BL04	B	i38263Gh
79_BL04_B	79	BL04	B	i33077Gh
79_BL04_B	79	BL04	B	i47601Gh
79_BL04_B	79	BL04	B	i31639Gh
79_BL04_B	79	BL04	B	i25859Gh
79_BL04_B	79	BL04	B	i40979Gh
79_BL04_B	79	BL04	B	i25696Gh
79_BL04_B	79	BL04	B	i42854Gh
79_BL04_B	79	BL04	B	i39268Gh
79_BL04_B	79	BL04	B	i47088Gh
79_BL04_B	79	BL04	B	i30515Gh
79_BL04_B	79	BL04	B	i28006Gh
79_BL04_B	79	BL04	B	i40151Gh
79_BL04_B	79	BL04	B	i43145Gh
79_BL04_B	79	BL04	B	i32256Gh
79_BL04_B	79	BL04	B	i24494Gh
79_BL04_B	79	BL04	B	i25697Gh
79_BL04_B	79	BL04	B	i21539Gh
79_BL04_B	79	BL04	B	i33236Gh
79_BL04_B	79	BL04	B	i29541Gh
79_BL04_B	79	BL04	B	i24495Gh
79_BL04_B	79	BL04	B	i16048Gh
79_BL04_B	79	BL04	B	i46332Gh
79_BL04_B	79	BL04	B	i37746Gh
79_BL04_B	79	BL04	B	i40197Gh
79_BL04_B	79	BL04	B	i24941Gh
79_BL04_B	79	BL04	B	i35204Gh
79_BL04_B	79	BL04	B	i24378Gh
79_BL04_B	79	BL04	B	i29772Gh
79_BL04_B	79	BL04	B	i25684Gh
79_BL04_B	79	BL04	B	i07366Gh
79_BL04_B	79	BL04	B	i47352Gh
79_BL04_B	79	BL04	B	i30258Gh
79_BL04_B	79	BL04	B	i37996Gh
79_BL04_B	79	BL04	B	i12751Gh
79_BL04_B	79	BL04	B	i27757Gh
79_BL04_B	79	BL04	B	i24947Gh
79_BL04_B	79	BL04	B	i21009Gh
79_BL04_B	79	BL04	B	i47671Gh
79_BL04_B	79	BL04	B	i38335Gh
79_BL04_B	79	BL04	B	i00381Gh
79_BL04_B	79	BL04	B	i00382Gh
79_BL04_B	79	BL04	B	i25042Gh
79_BL04_B	79	BL04	B	i41913Gh
79_BL04_B	79	BL04	B	i08305Gh
79_BL04_B	79	BL04	B	i30792Gh
79_BL04_B	79	BL04	B	i40615Gh
79_BL04_B	79	BL04	B	i08307Gh
79_BL04_B	79	BL04	B	i08308Gh
79_BL04_B	79	BL04	B	i08309Gh
79_BL04_B	79	BL04	B	i37366Gh
79_BL04_B	79	BL04	B	i24895Gh
79_BL04_B	79	BL04	B	i48181Gh
79_BL04_B	79	BL04	B	i47377Gh
79_BL04_B	79	BL04	B	i23735Gh
79_BL04_B	79	BL04	B	i27467Gh
79_BL04_B	79	BL04	B	i24357Gh
79_BL04_B	79	BL04	B	i32880Gh
79_BL04_B	79	BL04	B	i48436Gh
79_BL04_B	79	BL04	B	i47888Gh
79_BL04_B	79	BL04	B	i23690Gh
79_BL04_B	79	BL04	B	i02866Gh
79_BL04_B	79	BL04	B	i35086Gh
79_BL04_B	79	BL04	B	i29089Gh
79_BL04_B	79	BL04	B	i47498Gh
79_BL04_B	79	BL04	B	i46938Gh
79_BL04_B	79	BL04	B	i07364Gh
81_BL04_B	81	BL04	B	i20908Gh
81_BL04_B	81	BL04	B	i38110Gh
81_BL04_B	81	BL04	B	i16325Gh
81_BL04_B	81	BL04	B	i01067Gh
81_BL04_B	81	BL04	B	i14123Gh
81_BL04_B	81	BL04	B	i19444Gh
81_BL04_B	81	BL04	B	i31059Gh
81_BL04_B	81	BL04	B	i26995Gh
81_BL04_B	81	BL04	B	i19446Gh
81_BL04_B	81	BL04	B	i19447Gh
82_BL04_B	82	BL04	B	i20908Gh
82_BL04_B	82	BL04	B	i38110Gh
82_BL04_B	82	BL04	B	i16325Gh
82_BL04_B	82	BL04	B	i01067Gh
82_BL04_B	82	BL04	B	i14123Gh
82_BL04_B	82	BL04	B	i19444Gh
82_BL04_B	82	BL04	B	i31059Gh
82_BL04_B	82	BL04	B	i26995Gh
82_BL04_B	82	BL04	B	i19446Gh
82_BL04_B	82	BL04	B	i19447Gh
88_BL04_B	88	BL04	B	i01604Gh
88_BL04_B	88	BL04	B	i14360Gh
88_BL04_B	88	BL04	B	i01607Gh
88_BL04_B	88	BL04	B	i33906Gh
88_BL04_B	88	BL04	B	i05266Gh
88_BL04_B	88	BL04	B	i49518Gh
88_BL04_B	88	BL04	B	i56246Gb
88_BL04_B	88	BL04	B	i59093Gb
88_BL04_B	88	BL04	B	i18934Gh
88_BL04_B	88	BL04	B	i56737Gb
88_BL04_B	88	BL04	B	i10715Gh
88_BL04_B	88	BL04	B	i20908Gh
88_BL04_B	88	BL04	B	i38110Gh
88_BL04_B	88	BL04	B	i16325Gh
88_BL04_B	88	BL04	B	i01067Gh
88_BL04_B	88	BL04	B	i14123Gh
88_BL04_B	88	BL04	B	i19444Gh
88_BL04_B	88	BL04	B	i31059Gh
88_BL04_B	88	BL04	B	i26995Gh
88_BL04_B	88	BL04	B	i19446Gh
88_BL04_B	88	BL04	B	i19447Gh
88_BL04_B	88	BL04	B	i54670Gb
88_BL04_B	88	BL04	B	i39622Gh
88_BL04_B	88	BL04	B	i46134Gh
88_BL04_B	88	BL04	B	i05321Gh
88_BL04_B	88	BL04	B	i35818Gh
88_BL04_B	88	BL04	B	i37911Gh
88_BL04_B	88	BL04	B	i24178Gh
88_BL04_B	88	BL04	B	i44232Gh
88_BL04_B	88	BL04	B	i35106Gh
88_BL04_B	88	BL04	B	i28846Gh
88_BL04_B	88	BL04	B	i10683Gh
88_BL04_B	88	BL04	B	i17147Gh
88_BL04_B	88	BL04	B	i20991Gh
88_BL04_B	88	BL04	B	i42256Gh
88_BL04_B	88	BL04	B	i07364Gh
88_BL04_B	88	BL04	B	i45567Gh
88_BL04_B	88	BL04	B	i32859Gh
88_BL04_B	88	BL04	B	i23590Gh
88_BL04_B	88	BL04	B	i44203Gh
88_BL04_B	88	BL04	B	i41500Gh
88_BL04_B	88	BL04	B	i24254Gh
88_BL04_B	88	BL04	B	i01611Gh
88_BL04_B	88	BL04	B	i12751Gh
88_BL04_B	88	BL04	B	i27757Gh
88_BL04_B	88	BL04	B	i24947Gh
88_BL04_B	88	BL04	B	i21009Gh
88_BL04_B	88	BL04	B	i19591Gh
88_BL04_B	88	BL04	B	i26104Gh
88_BL04_B	88	BL04	B	i09771Gh
88_BL04_B	88	BL04	B	i02262Gh
88_BL04_B	88	BL04	B	i02264Gh
88_BL04_B	88	BL04	B	i07379Gh
88_BL04_B	88	BL04	B	i07380Gh
88_BL04_B	88	BL04	B	i21237Gh
88_BL04_B	88	BL04	B	i07381Gh
88_BL04_B	88	BL04	B	i33284Gh
88_BL04_B	88	BL04	B	i42910Gh
88_BL04_B	88	BL04	B	i37062Gh
88_BL04_B	88	BL04	B	i31368Gh
88_BL04_B	88	BL04	B	i42662Gh
88_BL04_B	88	BL04	B	i44819Gh
88_BL04_B	88	BL04	B	i31369Gh
88_BL04_B	88	BL04	B	i46956Gh
88_BL04_B	88	BL04	B	i26727Gh
88_BL04_B	88	BL04	B	i46874Gh
88_BL04_B	88	BL04	B	i31763Gh
88_BL04_B	88	BL04	B	i24654Gh
88_BL04_B	88	BL04	B	i26782Gh
88_BL04_B	88	BL04	B	i34790Gh
88_BL04_B	88	BL04	B	i36081Gh
88_BL04_B	88	BL04	B	i21950Gh
88_BL04_B	88	BL04	B	i36077Gh
88_BL04_B	88	BL04	B	i26318Gh
88_BL04_B	88	BL04	B	i39358Gh
88_BL04_B	88	BL04	B	i36078Gh
88_BL04_B	88	BL04	B	i40455Gh
88_BL04_B	88	BL04	B	i33852Gh
88_BL04_B	88	BL04	B	i45675Gh
88_BL04_B	88	BL04	B	i48282Gh
88_BL04_B	88	BL04	B	i42048Gh
88_BL04_B	88	BL04	B	i41720Gh
88_BL04_B	88	BL04	B	i47429Gh
88_BL04_B	88	BL04	B	i28251Gh
88_BL04_B	88	BL04	B	i26455Gh
88_BL04_B	88	BL04	B	i28731Gh
88_BL04_B	88	BL04	B	i26371Gh
88_BL04_B	88	BL04	B	i36562Gh
88_BL04_B	88	BL04	B	i38263Gh
88_BL04_B	88	BL04	B	i33077Gh
88_BL04_B	88	BL04	B	i47601Gh
88_BL04_B	88	BL04	B	i31639Gh
88_BL04_B	88	BL04	B	i25859Gh
88_BL04_B	88	BL04	B	i40979Gh
88_BL04_B	88	BL04	B	i25696Gh
88_BL04_B	88	BL04	B	i42854Gh
88_BL04_B	88	BL04	B	i39268Gh
88_BL04_B	88	BL04	B	i47088Gh
88_BL04_B	88	BL04	B	i30515Gh
88_BL04_B	88	BL04	B	i28006Gh
88_BL04_B	88	BL04	B	i40151Gh
88_BL04_B	88	BL04	B	i43145Gh
88_BL04_B	88	BL04	B	i32256Gh
88_BL04_B	88	BL04	B	i24494Gh
88_BL04_B	88	BL04	B	i25697Gh
88_BL04_B	88	BL04	B	i21539Gh
88_BL04_B	88	BL04	B	i33236Gh
88_BL04_B	88	BL04	B	i29541Gh
88_BL04_B	88	BL04	B	i24495Gh
88_BL04_B	88	BL04	B	i16048Gh
88_BL04_B	88	BL04	B	i46332Gh
88_BL04_B	88	BL04	B	i37746Gh
88_BL04_B	88	BL04	B	i40197Gh
88_BL04_B	88	BL04	B	i24941Gh
88_BL04_B	88	BL04	B	i35204Gh
88_BL04_B	88	BL04	B	i24378Gh
88_BL04_B	88	BL04	B	i29772Gh
88_BL04_B	88	BL04	B	i25684Gh
88_BL04_B	88	BL04	B	i07366Gh
88_BL04_B	88	BL04	B	i47352Gh
88_BL04_B	88	BL04	B	i30258Gh
88_BL04_B	88	BL04	B	i23690Gh
88_BL04_B	88	BL04	B	i02866Gh
88_BL04_B	88	BL04	B	i35086Gh
88_BL04_B	88	BL04	B	i29089Gh
88_BL04_B	88	BL04	B	i47498Gh
88_BL04_B	88	BL04	B	i16564Gh
88_BL04_B	88	BL04	B	i47671Gh
88_BL04_B	88	BL04	B	i38335Gh
88_BL04_B	88	BL04	B	i00381Gh
88_BL04_B	88	BL04	B	i00382Gh
88_BL04_B	88	BL04	B	i25042Gh
88_BL04_B	88	BL04	B	i41913Gh
88_BL04_B	88	BL04	B	i08305Gh
88_BL04_B	88	BL04	B	i30792Gh
88_BL04_B	88	BL04	B	i40615Gh
88_BL04_B	88	BL04	B	i08307Gh
88_BL04_B	88	BL04	B	i08308Gh
88_BL04_B	88	BL04	B	i08309Gh
88_BL04_B	88	BL04	B	i37366Gh
88_BL04_B	88	BL04	B	i24895Gh
88_BL04_B	88	BL04	B	i48181Gh
88_BL04_B	88	BL04	B	i46938Gh
88_BL04_B	88	BL04	B	i12175Gh
88_BL04_B	88	BL04	B	i62146Gt
88_BL04_B	88	BL04	B	i29689Gh
88_BL04_B	88	BL04	B	i44676Gh
88_BL04_B	88	BL04	B	i34920Gh
88_BL04_B	88	BL04	B	i48359Gh
88_BL04_B	88	BL04	B	i21624Gh
88_BL04_B	88	BL04	B	i33568Gh
88_BL04_B	88	BL04	B	i45363Gh
88_BL04_B	88	BL04	B	i39096Gh
88_BL04_B	88	BL04	B	i25687Gh
88_BL04_B	88	BL04	B	i07338Gh
88_BL04_B	88	BL04	B	i35616Gh
88_BL04_B	88	BL04	B	i39010Gh
88_BL04_B	88	BL04	B	i35780Gh
88_BL04_B	88	BL04	B	i35219Gh
88_BL04_B	88	BL04	B	i35617Gh
88_BL04_B	88	BL04	B	i38433Gh
88_BL04_B	88	BL04	B	i30123Gh
88_BL04_B	88	BL04	B	i39564Gh
88_BL04_B	88	BL04	B	i27603Gh
88_BL04_B	88	BL04	B	i23503Gh
88_BL04_B	88	BL04	B	i27770Gh
88_BL04_B	88	BL04	B	i27715Gh
88_BL04_B	88	BL04	B	i47472Gh
88_BL04_B	88	BL04	B	i45377Gh
88_BL04_B	88	BL04	B	i38516Gh
88_BL04_B	88	BL04	B	i57929Gb
89_BL04_B	89	BL04	B	i38936Gh
89_BL04_B	89	BL04	B	i34876Gh
89_BL04_B	89	BL04	B	i30474Gh
89_BL04_B	89	BL04	B	i34886Gh
89_BL04_B	89	BL04	B	i16780Gh
94_BL04_B	94	BL04	B	i12751Gh
94_BL04_B	94	BL04	B	i27757Gh
94_BL04_B	94	BL04	B	i24947Gh
94_BL04_B	94	BL04	B	i21009Gh
2_BL05_B	2	BL05	B	i26678Gh
2_BL05_B	2	BL05	B	i39176Gh
2_BL05_B	2	BL05	B	i23862Gh
3_BL05_B	3	BL05	B	i24946Gh
3_BL05_B	3	BL05	B	i26678Gh
3_BL05_B	3	BL05	B	i39176Gh
3_BL05_B	3	BL05	B	i23862Gh
3_BL05_B	3	BL05	B	i07215Gh
3_BL05_B	3	BL05	B	i07216Gh
4_BL05_B	4	BL05	B	i26678Gh
4_BL05_B	4	BL05	B	i23862Gh
4_BL05_B	4	BL05	B	i39176Gh
4_BL05_B	4	BL05	B	i33264Gh
4_BL05_B	4	BL05	B	i47163Gh
6_BL05_B	6	BL05	B	i26678Gh
6_BL05_B	6	BL05	B	i39176Gh
6_BL05_B	6	BL05	B	i23862Gh
6_BL05_B	6	BL05	B	i40650Gh
6_BL05_B	6	BL05	B	i26902Gh
6_BL05_B	6	BL05	B	i33264Gh
6_BL05_B	6	BL05	B	i47163Gh
6_BL05_B	6	BL05	B	i43436Gh
6_BL05_B	6	BL05	B	i07623Gh
6_BL05_B	6	BL05	B	i07621Gh
8_BL05_B	8	BL05	B	i26678Gh
8_BL05_B	8	BL05	B	i39176Gh
8_BL05_B	8	BL05	B	i23862Gh
8_BL05_B	8	BL05	B	i06352Gh
8_BL05_B	8	BL05	B	i06349Gh
8_BL05_B	8	BL05	B	i19240Gh
8_BL05_B	8	BL05	B	i24946Gh
8_BL05_B	8	BL05	B	i06496Gh
8_BL05_B	8	BL05	B	i06497Gh
8_BL05_B	8	BL05	B	i00516Gh
8_BL05_B	8	BL05	B	i15818Gh
8_BL05_B	8	BL05	B	i00459Gh
8_BL05_B	8	BL05	B	i15823Gh
9_BL05_B	9	BL05	B	i26678Gh
9_BL05_B	9	BL05	B	i39176Gh
9_BL05_B	9	BL05	B	i23862Gh
10_BL05_B	10	BL05	B	i26678Gh
10_BL05_B	10	BL05	B	i23862Gh
10_BL05_B	10	BL05	B	i39176Gh
11_BL05_B	11	BL05	B	i26678Gh
11_BL05_B	11	BL05	B	i39176Gh
11_BL05_B	11	BL05	B	i23862Gh
11_BL05_B	11	BL05	B	i03443Gh
12_BL05_B	12	BL05	B	i26678Gh
12_BL05_B	12	BL05	B	i23862Gh
12_BL05_B	12	BL05	B	i39176Gh
13_BL05_B	13	BL05	B	i23862Gh
13_BL05_B	13	BL05	B	i26678Gh
13_BL05_B	13	BL05	B	i39176Gh
13_BL05_B	13	BL05	B	i16751Gh
13_BL05_B	13	BL05	B	i01007Gh
14_BL05_B	14	BL05	B	i26678Gh
14_BL05_B	14	BL05	B	i39176Gh
14_BL05_B	14	BL05	B	i23862Gh
14_BL05_B	14	BL05	B	i24946Gh
14_BL05_B	14	BL05	B	i07215Gh
14_BL05_B	14	BL05	B	i07216Gh
14_BL05_B	14	BL05	B	i39297Gh
14_BL05_B	14	BL05	B	i06396Gh
15_BL05_B	15	BL05	B	i26678Gh
15_BL05_B	15	BL05	B	i39176Gh
15_BL05_B	15	BL05	B	i23862Gh
17_BL05_B	17	BL05	B	i26678Gh
17_BL05_B	17	BL05	B	i39176Gh
17_BL05_B	17	BL05	B	i23862Gh
18_BL05_B	18	BL05	B	i23862Gh
18_BL05_B	18	BL05	B	i26678Gh
18_BL05_B	18	BL05	B	i39176Gh
19_BL05_B	19	BL05	B	i03443Gh
19_BL05_B	19	BL05	B	i26678Gh
19_BL05_B	19	BL05	B	i39176Gh
19_BL05_B	19	BL05	B	i23862Gh
21_BL05_B	21	BL05	B	i26678Gh
21_BL05_B	21	BL05	B	i23862Gh
21_BL05_B	21	BL05	B	i39176Gh
22_BL05_B	22	BL05	B	i26678Gh
22_BL05_B	22	BL05	B	i39176Gh
22_BL05_B	22	BL05	B	i23862Gh
24_BL05_B	24	BL05	B	i26678Gh
24_BL05_B	24	BL05	B	i39176Gh
24_BL05_B	24	BL05	B	i23862Gh
24_BL05_B	24	BL05	B	i07651Gh
24_BL05_B	24	BL05	B	i07652Gh
24_BL05_B	24	BL05	B	i16169Gh
24_BL05_B	24	BL05	B	i33264Gh
25_BL05_B	25	BL05	B	i26678Gh
25_BL05_B	25	BL05	B	i39176Gh
25_BL05_B	25	BL05	B	i23862Gh
27_BL05_B	27	BL05	B	i26678Gh
27_BL05_B	27	BL05	B	i39176Gh
27_BL05_B	27	BL05	B	i23862Gh
27_BL05_B	27	BL05	B	i06500Gh
27_BL05_B	27	BL05	B	i06503Gh
27_BL05_B	27	BL05	B	i63969Gm
27_BL05_B	27	BL05	B	i35821Gh
27_BL05_B	27	BL05	B	i37420Gh
27_BL05_B	27	BL05	B	i30697Gh
27_BL05_B	27	BL05	B	i26174Gh
27_BL05_B	27	BL05	B	i06498Gh
27_BL05_B	27	BL05	B	i13361Gh
27_BL05_B	27	BL05	B	i46709Gh
27_BL05_B	27	BL05	B	i34130Gh
27_BL05_B	27	BL05	B	i13368Gh
27_BL05_B	27	BL05	B	i26380Gh
27_BL05_B	27	BL05	B	i27058Gh
27_BL05_B	27	BL05	B	i60305Gb
27_BL05_B	27	BL05	B	i28173Gh
27_BL05_B	27	BL05	B	i29413Gh
27_BL05_B	27	BL05	B	i39598Gh
27_BL05_B	27	BL05	B	i39591Gh
27_BL05_B	27	BL05	B	i34647Gh
27_BL05_B	27	BL05	B	i21174Gh
27_BL05_B	27	BL05	B	i47482Gh
27_BL05_B	27	BL05	B	i24219Gh
27_BL05_B	27	BL05	B	i17931Gh
27_BL05_B	27	BL05	B	i17932Gh
27_BL05_B	27	BL05	B	i13193Gh
27_BL05_B	27	BL05	B	i03443Gh
27_BL05_B	27	BL05	B	i06505Gh
27_BL05_B	27	BL05	B	i34188Gh
27_BL05_B	27	BL05	B	i06506Gh
27_BL05_B	27	BL05	B	i13393Gh
27_BL05_B	27	BL05	B	i13501Gh
27_BL05_B	27	BL05	B	i13502Gh
28_BL05_B	28	BL05	B	i13559Gh
30_BL05_B	30	BL05	B	i26678Gh
30_BL05_B	30	BL05	B	i23862Gh
30_BL05_B	30	BL05	B	i39176Gh
30_BL05_B	30	BL05	B	i06349Gh
30_BL05_B	30	BL05	B	i19240Gh
30_BL05_B	30	BL05	B	i06352Gh
32_BL05_B	32	BL05	B	i26678Gh
32_BL05_B	32	BL05	B	i39176Gh
32_BL05_B	32	BL05	B	i23862Gh
32_BL05_B	32	BL05	B	i03443Gh
33_BL05_B	33	BL05	B	i26678Gh
33_BL05_B	33	BL05	B	i39176Gh
33_BL05_B	33	BL05	B	i23862Gh
36_BL05_B	36	BL05	B	i26678Gh
36_BL05_B	36	BL05	B	i39176Gh
36_BL05_B	36	BL05	B	i23862Gh
36_BL05_B	36	BL05	B	i06496Gh
36_BL05_B	36	BL05	B	i06497Gh
36_BL05_B	36	BL05	B	i00516Gh
36_BL05_B	36	BL05	B	i15818Gh
36_BL05_B	36	BL05	B	i00459Gh
36_BL05_B	36	BL05	B	i06352Gh
36_BL05_B	36	BL05	B	i15823Gh
36_BL05_B	36	BL05	B	i06349Gh
36_BL05_B	36	BL05	B	i19240Gh
37_BL05_B	37	BL05	B	i47163Gh
37_BL05_B	37	BL05	B	i33264Gh
37_BL05_B	37	BL05	B	i26678Gh
37_BL05_B	37	BL05	B	i39176Gh
37_BL05_B	37	BL05	B	i23862Gh
39_BL05_B	39	BL05	B	i33264Gh
39_BL05_B	39	BL05	B	i47163Gh
39_BL05_B	39	BL05	B	i26678Gh
39_BL05_B	39	BL05	B	i39176Gh
39_BL05_B	39	BL05	B	i23862Gh
39_BL05_B	39	BL05	B	i07651Gh
39_BL05_B	39	BL05	B	i07652Gh
39_BL05_B	39	BL05	B	i16169Gh
39_BL05_B	39	BL05	B	i01021Gh
40_BL05_B	40	BL05	B	i26678Gh
40_BL05_B	40	BL05	B	i39176Gh
40_BL05_B	40	BL05	B	i23862Gh
41_BL05_B	41	BL05	B	i26678Gh
41_BL05_B	41	BL05	B	i39176Gh
41_BL05_B	41	BL05	B	i23862Gh
46_BL05_B	46	BL05	B	i26678Gh
46_BL05_B	46	BL05	B	i39176Gh
46_BL05_B	46	BL05	B	i23862Gh
47_BL05_B	47	BL05	B	i26678Gh
47_BL05_B	47	BL05	B	i39176Gh
47_BL05_B	47	BL05	B	i23862Gh
47_BL05_B	47	BL05	B	i33264Gh
47_BL05_B	47	BL05	B	i47163Gh
48_BL05_B	48	BL05	B	i26678Gh
48_BL05_B	48	BL05	B	i23862Gh
48_BL05_B	48	BL05	B	i39176Gh
48_BL05_B	48	BL05	B	i06496Gh
48_BL05_B	48	BL05	B	i06497Gh
48_BL05_B	48	BL05	B	i00516Gh
48_BL05_B	48	BL05	B	i15818Gh
48_BL05_B	48	BL05	B	i00459Gh
48_BL05_B	48	BL05	B	i15823Gh
49_BL05_B	49	BL05	B	i26678Gh
49_BL05_B	49	BL05	B	i39176Gh
49_BL05_B	49	BL05	B	i23862Gh
51_BL05_B	51	BL05	B	i26678Gh
51_BL05_B	51	BL05	B	i39176Gh
51_BL05_B	51	BL05	B	i23862Gh
51_BL05_B	51	BL05	B	i45207Gh
51_BL05_B	51	BL05	B	i31332Gh
51_BL05_B	51	BL05	B	i35494Gh
51_BL05_B	51	BL05	B	i24946Gh
52_BL05_B	52	BL05	B	i26678Gh
52_BL05_B	52	BL05	B	i39176Gh
52_BL05_B	52	BL05	B	i23862Gh
52_BL05_B	52	BL05	B	i03443Gh
53_BL05_B	53	BL05	B	i33264Gh
53_BL05_B	53	BL05	B	i26678Gh
53_BL05_B	53	BL05	B	i39176Gh
53_BL05_B	53	BL05	B	i23862Gh
53_BL05_B	53	BL05	B	i47163Gh
53_BL05_B	53	BL05	B	i07621Gh
54_BL05_B	54	BL05	B	i26678Gh
54_BL05_B	54	BL05	B	i23862Gh
54_BL05_B	54	BL05	B	i39176Gh
54_BL05_B	54	BL05	B	i33264Gh
54_BL05_B	54	BL05	B	i47163Gh
55_BL05_B	55	BL05	B	i26678Gh
55_BL05_B	55	BL05	B	i39176Gh
55_BL05_B	55	BL05	B	i23862Gh
55_BL05_B	55	BL05	B	i16751Gh
55_BL05_B	55	BL05	B	i01007Gh
55_BL05_B	55	BL05	B	i33264Gh
55_BL05_B	55	BL05	B	i47163Gh
55_BL05_B	55	BL05	B	i06352Gh
56_BL05_B	56	BL05	B	i26678Gh
56_BL05_B	56	BL05	B	i39176Gh
56_BL05_B	56	BL05	B	i23862Gh
56_BL05_B	56	BL05	B	i00531Gh
57_BL05_B	57	BL05	B	i26678Gh
57_BL05_B	57	BL05	B	i39176Gh
57_BL05_B	57	BL05	B	i23862Gh
57_BL05_B	57	BL05	B	i06352Gh
58_BL05_B	58	BL05	B	i26678Gh
58_BL05_B	58	BL05	B	i39176Gh
58_BL05_B	58	BL05	B	i23862Gh
59_BL05_B	59	BL05	B	i26678Gh
59_BL05_B	59	BL05	B	i39176Gh
59_BL05_B	59	BL05	B	i23862Gh
62_BL05_B	62	BL05	B	i26678Gh
62_BL05_B	62	BL05	B	i39176Gh
62_BL05_B	62	BL05	B	i23862Gh
62_BL05_B	62	BL05	B	i01824Gh
65_BL05_B	65	BL05	B	i26678Gh
65_BL05_B	65	BL05	B	i23862Gh
65_BL05_B	65	BL05	B	i39176Gh
66_BL05_B	66	BL05	B	i26678Gh
66_BL05_B	66	BL05	B	i23862Gh
66_BL05_B	66	BL05	B	i39176Gh
66_BL05_B	66	BL05	B	i33264Gh
66_BL05_B	66	BL05	B	i07651Gh
66_BL05_B	66	BL05	B	i07652Gh
66_BL05_B	66	BL05	B	i16169Gh
66_BL05_B	66	BL05	B	i33204Gh
66_BL05_B	66	BL05	B	i03445Gh
66_BL05_B	66	BL05	B	i06349Gh
66_BL05_B	66	BL05	B	i19240Gh
66_BL05_B	66	BL05	B	i06352Gh
66_BL05_B	66	BL05	B	i47163Gh
67_BL05_B	67	BL05	B	i26678Gh
67_BL05_B	67	BL05	B	i39176Gh
67_BL05_B	67	BL05	B	i23862Gh
67_BL05_B	67	BL05	B	i24219Gh
67_BL05_B	67	BL05	B	i17931Gh
67_BL05_B	67	BL05	B	i17932Gh
67_BL05_B	67	BL05	B	i13193Gh
67_BL05_B	67	BL05	B	i44454Gh
67_BL05_B	67	BL05	B	i23607Gh
67_BL05_B	67	BL05	B	i03443Gh
67_BL05_B	67	BL05	B	i30892Gh
67_BL05_B	67	BL05	B	i44569Gh
67_BL05_B	67	BL05	B	i00439Gh
67_BL05_B	67	BL05	B	i13361Gh
67_BL05_B	67	BL05	B	i46709Gh
67_BL05_B	67	BL05	B	i34130Gh
67_BL05_B	67	BL05	B	i13368Gh
67_BL05_B	67	BL05	B	i26380Gh
67_BL05_B	67	BL05	B	i27058Gh
67_BL05_B	67	BL05	B	i60305Gb
67_BL05_B	67	BL05	B	i28173Gh
67_BL05_B	67	BL05	B	i29413Gh
67_BL05_B	67	BL05	B	i39598Gh
67_BL05_B	67	BL05	B	i39591Gh
67_BL05_B	67	BL05	B	i34647Gh
67_BL05_B	67	BL05	B	i21174Gh
67_BL05_B	67	BL05	B	i47482Gh
68_BL05_B	68	BL05	B	i26678Gh
68_BL05_B	68	BL05	B	i39176Gh
68_BL05_B	68	BL05	B	i23862Gh
69_BL05_B	69	BL05	B	i26678Gh
69_BL05_B	69	BL05	B	i23862Gh
69_BL05_B	69	BL05	B	i39176Gh
69_BL05_B	69	BL05	B	i06538Gh
69_BL05_B	69	BL05	B	i06349Gh
69_BL05_B	69	BL05	B	i19240Gh
69_BL05_B	69	BL05	B	i06352Gh
69_BL05_B	69	BL05	B	i02806Gh
69_BL05_B	69	BL05	B	i11501Gh
69_BL05_B	69	BL05	B	i24946Gh
69_BL05_B	69	BL05	B	i07215Gh
69_BL05_B	69	BL05	B	i07216Gh
69_BL05_B	69	BL05	B	i30892Gh
69_BL05_B	69	BL05	B	i44569Gh
70_BL05_B	70	BL05	B	i26678Gh
70_BL05_B	70	BL05	B	i39176Gh
70_BL05_B	70	BL05	B	i23862Gh
70_BL05_B	70	BL05	B	i06352Gh
72_BL05_B	72	BL05	B	i26678Gh
72_BL05_B	72	BL05	B	i23862Gh
72_BL05_B	72	BL05	B	i39176Gh
76_BL05_B	76	BL05	B	i26678Gh
76_BL05_B	76	BL05	B	i39176Gh
76_BL05_B	76	BL05	B	i23862Gh
78_BL05_B	78	BL05	B	i26678Gh
78_BL05_B	78	BL05	B	i39176Gh
78_BL05_B	78	BL05	B	i23862Gh
78_BL05_B	78	BL05	B	i08801Gh
79_BL05_B	79	BL05	B	i26678Gh
79_BL05_B	79	BL05	B	i39176Gh
79_BL05_B	79	BL05	B	i23862Gh
80_BL05_B	80	BL05	B	i26678Gh
80_BL05_B	80	BL05	B	i39176Gh
80_BL05_B	80	BL05	B	i23862Gh
81_BL05_B	81	BL05	B	i26678Gh
81_BL05_B	81	BL05	B	i39176Gh
81_BL05_B	81	BL05	B	i23862Gh
83_BL05_B	83	BL05	B	i26678Gh
83_BL05_B	83	BL05	B	i39176Gh
83_BL05_B	83	BL05	B	i23862Gh
83_BL05_B	83	BL05	B	i06352Gh
83_BL05_B	83	BL05	B	i33264Gh
83_BL05_B	83	BL05	B	i06349Gh
83_BL05_B	83	BL05	B	i19240Gh
83_BL05_B	83	BL05	B	i47163Gh
83_BL05_B	83	BL05	B	i16751Gh
83_BL05_B	83	BL05	B	i01007Gh
83_BL05_B	83	BL05	B	i06396Gh
83_BL05_B	83	BL05	B	i45072Gh
83_BL05_B	83	BL05	B	i11665Gh
83_BL05_B	83	BL05	B	i11666Gh
84_BL05_B	84	BL05	B	i23862Gh
84_BL05_B	84	BL05	B	i26678Gh
84_BL05_B	84	BL05	B	i39176Gh
84_BL05_B	84	BL05	B	i33264Gh
85_BL05_B	85	BL05	B	i26678Gh
85_BL05_B	85	BL05	B	i39176Gh
85_BL05_B	85	BL05	B	i23862Gh
85_BL05_B	85	BL05	B	i24946Gh
85_BL05_B	85	BL05	B	i33264Gh
85_BL05_B	85	BL05	B	i39297Gh
85_BL05_B	85	BL05	B	i47163Gh
85_BL05_B	85	BL05	B	i07215Gh
85_BL05_B	85	BL05	B	i07216Gh
86_BL05_B	86	BL05	B	i26678Gh
86_BL05_B	86	BL05	B	i39176Gh
86_BL05_B	86	BL05	B	i23862Gh
87_BL05_B	87	BL05	B	i26678Gh
87_BL05_B	87	BL05	B	i23862Gh
87_BL05_B	87	BL05	B	i39176Gh
87_BL05_B	87	BL05	B	i01824Gh
88_BL05_B	88	BL05	B	i26678Gh
88_BL05_B	88	BL05	B	i39176Gh
88_BL05_B	88	BL05	B	i23862Gh
88_BL05_B	88	BL05	B	i07651Gh
88_BL05_B	88	BL05	B	i07652Gh
88_BL05_B	88	BL05	B	i16169Gh
88_BL05_B	88	BL05	B	i01021Gh
88_BL05_B	88	BL05	B	i33264Gh
88_BL05_B	88	BL05	B	i47163Gh
88_BL05_B	88	BL05	B	i09161Gh
88_BL05_B	88	BL05	B	i09163Gh
88_BL05_B	88	BL05	B	i09164Gh
88_BL05_B	88	BL05	B	i28610Gh
90_BL05_B	90	BL05	B	i26678Gh
90_BL05_B	90	BL05	B	i39176Gh
90_BL05_B	90	BL05	B	i23862Gh
90_BL05_B	90	BL05	B	i47163Gh
90_BL05_B	90	BL05	B	i33264Gh
92_BL05_B	92	BL05	B	i26678Gh
92_BL05_B	92	BL05	B	i39176Gh
92_BL05_B	92	BL05	B	i23862Gh
94_BL05_B	94	BL05	B	i26678Gh
94_BL05_B	94	BL05	B	i39176Gh
94_BL05_B	94	BL05	B	i23862Gh
96_BL05_B	96	BL05	B	i26678Gh
96_BL05_B	96	BL05	B	i39176Gh
96_BL05_B	96	BL05	B	i23862Gh
97_BL05_B	97	BL05	B	i13559Gh
98_BL05_B	98	BL05	B	i26678Gh
98_BL05_B	98	BL05	B	i39176Gh
98_BL05_B	98	BL05	B	i23862Gh
98_BL05_B	98	BL05	B	i01021Gh
98_BL05_B	98	BL05	B	i07651Gh
98_BL05_B	98	BL05	B	i07652Gh
98_BL05_B	98	BL05	B	i16169Gh
98_BL05_B	98	BL05	B	i33264Gh
99_BL05_B	99	BL05	B	i26678Gh
99_BL05_B	99	BL05	B	i39176Gh
99_BL05_B	99	BL05	B	i23862Gh
100_BL05_B	100	BL05	B	i26678Gh
100_BL05_B	100	BL05	B	i39176Gh
100_BL05_B	100	BL05	B	i23862Gh
2_BL06_B	2	BL06	B	i11805Gh
2_BL06_B	2	BL06	B	i38280Gh
2_BL06_B	2	BL06	B	i06571Gh
2_BL06_B	2	BL06	B	i15847Gh
2_BL06_B	2	BL06	B	i49275Gh
2_BL06_B	2	BL06	B	i06258Gh
2_BL06_B	2	BL06	B	i06557Gh
2_BL06_B	2	BL06	B	i06558Gh
2_BL06_B	2	BL06	B	i20932Gh
2_BL06_B	2	BL06	B	i06236Gh
2_BL06_B	2	BL06	B	i15762Gh
2_BL06_B	2	BL06	B	i06238Gh
2_BL06_B	2	BL06	B	i06239Gh
2_BL06_B	2	BL06	B	i43319Gh
2_BL06_B	2	BL06	B	i06241Gh
2_BL06_B	2	BL06	B	i19231Gh
2_BL06_B	2	BL06	B	i06244Gh
2_BL06_B	2	BL06	B	i15764Gh
2_BL06_B	2	BL06	B	i06245Gh
2_BL06_B	2	BL06	B	i06251Gh
2_BL06_B	2	BL06	B	i34962Gh
2_BL06_B	2	BL06	B	i06253Gh
2_BL06_B	2	BL06	B	i50013Gb
2_BL06_B	2	BL06	B	i60839Gt
2_BL06_B	2	BL06	B	i44817Gh
2_BL06_B	2	BL06	B	i27042Gh
2_BL06_B	2	BL06	B	i08300Gh
2_BL06_B	2	BL06	B	i22061Gh
2_BL06_B	2	BL06	B	i21653Gh
2_BL06_B	2	BL06	B	i25468Gh
2_BL06_B	2	BL06	B	i40369Gh
2_BL06_B	2	BL06	B	i11911Gh
2_BL06_B	2	BL06	B	i27666Gh
2_BL06_B	2	BL06	B	i11912Gh
2_BL06_B	2	BL06	B	i30521Gh
2_BL06_B	2	BL06	B	i44920Gh
2_BL06_B	2	BL06	B	i27297Gh
2_BL06_B	2	BL06	B	i26441Gh
2_BL06_B	2	BL06	B	i34452Gh
2_BL06_B	2	BL06	B	i11913Gh
2_BL06_B	2	BL06	B	i37554Gh
2_BL06_B	2	BL06	B	i44450Gh
2_BL06_B	2	BL06	B	i11914Gh
2_BL06_B	2	BL06	B	i11915Gh
2_BL06_B	2	BL06	B	i38673Gh
2_BL06_B	2	BL06	B	i47006Gh
2_BL06_B	2	BL06	B	i11788Gh
2_BL06_B	2	BL06	B	i11789Gh
2_BL06_B	2	BL06	B	i02784Gh
2_BL06_B	2	BL06	B	i02786Gh
2_BL06_B	2	BL06	B	i02787Gh
2_BL06_B	2	BL06	B	i02788Gh
2_BL06_B	2	BL06	B	i18481Gh
2_BL06_B	2	BL06	B	i14716Gh
2_BL06_B	2	BL06	B	i06235Gh
2_BL06_B	2	BL06	B	i06560Gh
2_BL06_B	2	BL06	B	i06561Gh
2_BL06_B	2	BL06	B	i26666Gh
2_BL06_B	2	BL06	B	i06269Gh
2_BL06_B	2	BL06	B	i38256Gh
2_BL06_B	2	BL06	B	i06346Gh
2_BL06_B	2	BL06	B	i06304Gh
2_BL06_B	2	BL06	B	i30327Gh
2_BL06_B	2	BL06	B	i16231Gh
2_BL06_B	2	BL06	B	i47977Gh
2_BL06_B	2	BL06	B	i46913Gh
2_BL06_B	2	BL06	B	i32712Gh
2_BL06_B	2	BL06	B	i04678Gh
2_BL06_B	2	BL06	B	i18822Gh
2_BL06_B	2	BL06	B	i30212Gh
5_BL06_B	5	BL06	B	i01117Gh
5_BL06_B	5	BL06	B	i00292Gh
5_BL06_B	5	BL06	B	i11256Gh
5_BL06_B	5	BL06	B	i23385Gh
5_BL06_B	5	BL06	B	i32231Gh
5_BL06_B	5	BL06	B	i34748Gh
5_BL06_B	5	BL06	B	i17612Gh
5_BL06_B	5	BL06	B	i16231Gh
10_BL06_B	10	BL06	B	i26682Gh
10_BL06_B	10	BL06	B	i32591Gh
10_BL06_B	10	BL06	B	i42701Gh
10_BL06_B	10	BL06	B	i26975Gh
10_BL06_B	10	BL06	B	i44787Gh
10_BL06_B	10	BL06	B	i40903Gh
10_BL06_B	10	BL06	B	i26878Gh
10_BL06_B	10	BL06	B	i24209Gh
10_BL06_B	10	BL06	B	i23586Gh
10_BL06_B	10	BL06	B	i37331Gh
10_BL06_B	10	BL06	B	i27760Gh
10_BL06_B	10	BL06	B	i39471Gh
10_BL06_B	10	BL06	B	i30617Gh
10_BL06_B	10	BL06	B	i33737Gh
10_BL06_B	10	BL06	B	i46528Gh
10_BL06_B	10	BL06	B	i47606Gh
10_BL06_B	10	BL06	B	i37061Gh
10_BL06_B	10	BL06	B	i49251Gh
10_BL06_B	10	BL06	B	i32201Gh
10_BL06_B	10	BL06	B	i41047Gh
10_BL06_B	10	BL06	B	i00687Gh
10_BL06_B	10	BL06	B	i41074Gh
10_BL06_B	10	BL06	B	i40194Gh
10_BL06_B	10	BL06	B	i20775Gh
10_BL06_B	10	BL06	B	i33283Gh
10_BL06_B	10	BL06	B	i03262Gh
10_BL06_B	10	BL06	B	i29098Gh
10_BL06_B	10	BL06	B	i39944Gh
10_BL06_B	10	BL06	B	i32520Gh
10_BL06_B	10	BL06	B	i44126Gh
10_BL06_B	10	BL06	B	i27416Gh
10_BL06_B	10	BL06	B	i11495Gh
10_BL06_B	10	BL06	B	i06557Gh
10_BL06_B	10	BL06	B	i06558Gh
10_BL06_B	10	BL06	B	i06560Gh
10_BL06_B	10	BL06	B	i06561Gh
10_BL06_B	10	BL06	B	i37618Gh
10_BL06_B	10	BL06	B	i35941Gh
16_BL06_B	16	BL06	B	i20932Gh
16_BL06_B	16	BL06	B	i01117Gh
16_BL06_B	16	BL06	B	i00292Gh
16_BL06_B	16	BL06	B	i11256Gh
16_BL06_B	16	BL06	B	i23385Gh
16_BL06_B	16	BL06	B	i43700Gh
16_BL06_B	16	BL06	B	i11270Gh
16_BL06_B	16	BL06	B	i29238Gh
16_BL06_B	16	BL06	B	i11281Gh
16_BL06_B	16	BL06	B	i22543Gh
17_BL06_B	17	BL06	B	i01117Gh
17_BL06_B	17	BL06	B	i00292Gh
17_BL06_B	17	BL06	B	i11256Gh
17_BL06_B	17	BL06	B	i23385Gh
25_BL06_B	25	BL06	B	i32231Gh
25_BL06_B	25	BL06	B	i49275Gh
25_BL06_B	25	BL06	B	i34748Gh
25_BL06_B	25	BL06	B	i01117Gh
25_BL06_B	25	BL06	B	i00292Gh
25_BL06_B	25	BL06	B	i11256Gh
25_BL06_B	25	BL06	B	i23385Gh
30_BL06_B	30	BL06	B	i01117Gh
30_BL06_B	30	BL06	B	i00292Gh
30_BL06_B	30	BL06	B	i11256Gh
30_BL06_B	30	BL06	B	i23385Gh
34_BL06_B	34	BL06	B	i37670Gh
34_BL06_B	34	BL06	B	i06236Gh
34_BL06_B	34	BL06	B	i15762Gh
34_BL06_B	34	BL06	B	i06238Gh
34_BL06_B	34	BL06	B	i06239Gh
34_BL06_B	34	BL06	B	i43319Gh
34_BL06_B	34	BL06	B	i06241Gh
34_BL06_B	34	BL06	B	i19231Gh
34_BL06_B	34	BL06	B	i06244Gh
34_BL06_B	34	BL06	B	i15764Gh
34_BL06_B	34	BL06	B	i06245Gh
34_BL06_B	34	BL06	B	i06251Gh
34_BL06_B	34	BL06	B	i34962Gh
34_BL06_B	34	BL06	B	i06253Gh
34_BL06_B	34	BL06	B	i50013Gb
34_BL06_B	34	BL06	B	i60839Gt
34_BL06_B	34	BL06	B	i06258Gh
34_BL06_B	34	BL06	B	i47977Gh
34_BL06_B	34	BL06	B	i46913Gh
34_BL06_B	34	BL06	B	i32712Gh
34_BL06_B	34	BL06	B	i06235Gh
34_BL06_B	34	BL06	B	i20932Gh
35_BL06_B	35	BL06	B	i20932Gh
35_BL06_B	35	BL06	B	i16231Gh
35_BL06_B	35	BL06	B	i01117Gh
35_BL06_B	35	BL06	B	i00292Gh
35_BL06_B	35	BL06	B	i11256Gh
35_BL06_B	35	BL06	B	i23385Gh
36_BL06_B	36	BL06	B	i26682Gh
36_BL06_B	36	BL06	B	i32591Gh
36_BL06_B	36	BL06	B	i42701Gh
36_BL06_B	36	BL06	B	i26975Gh
36_BL06_B	36	BL06	B	i40903Gh
36_BL06_B	36	BL06	B	i26878Gh
36_BL06_B	36	BL06	B	i24209Gh
36_BL06_B	36	BL06	B	i32231Gh
36_BL06_B	36	BL06	B	i23586Gh
36_BL06_B	36	BL06	B	i37331Gh
36_BL06_B	36	BL06	B	i27760Gh
36_BL06_B	36	BL06	B	i39471Gh
36_BL06_B	36	BL06	B	i30617Gh
36_BL06_B	36	BL06	B	i33737Gh
36_BL06_B	36	BL06	B	i46528Gh
36_BL06_B	36	BL06	B	i47606Gh
36_BL06_B	36	BL06	B	i37061Gh
36_BL06_B	36	BL06	B	i49251Gh
36_BL06_B	36	BL06	B	i32201Gh
36_BL06_B	36	BL06	B	i41047Gh
36_BL06_B	36	BL06	B	i00687Gh
36_BL06_B	36	BL06	B	i41074Gh
36_BL06_B	36	BL06	B	i40194Gh
36_BL06_B	36	BL06	B	i20775Gh
36_BL06_B	36	BL06	B	i33283Gh
36_BL06_B	36	BL06	B	i03262Gh
36_BL06_B	36	BL06	B	i29098Gh
36_BL06_B	36	BL06	B	i39944Gh
36_BL06_B	36	BL06	B	i32520Gh
36_BL06_B	36	BL06	B	i44126Gh
36_BL06_B	36	BL06	B	i27416Gh
36_BL06_B	36	BL06	B	i34748Gh
36_BL06_B	36	BL06	B	i01117Gh
36_BL06_B	36	BL06	B	i00292Gh
36_BL06_B	36	BL06	B	i11256Gh
36_BL06_B	36	BL06	B	i23385Gh
36_BL06_B	36	BL06	B	i37618Gh
36_BL06_B	36	BL06	B	i35148Gh
38_BL06_B	38	BL06	B	i41493Gh
38_BL06_B	38	BL06	B	i06571Gh
38_BL06_B	38	BL06	B	i15847Gh
38_BL06_B	38	BL06	B	i02784Gh
38_BL06_B	38	BL06	B	i02786Gh
38_BL06_B	38	BL06	B	i02787Gh
38_BL06_B	38	BL06	B	i02788Gh
38_BL06_B	38	BL06	B	i18481Gh
38_BL06_B	38	BL06	B	i14716Gh
38_BL06_B	38	BL06	B	i20932Gh
38_BL06_B	38	BL06	B	i12206Gh
39_BL06_B	39	BL06	B	i06235Gh
39_BL06_B	39	BL06	B	i06236Gh
39_BL06_B	39	BL06	B	i15762Gh
39_BL06_B	39	BL06	B	i06238Gh
39_BL06_B	39	BL06	B	i06239Gh
39_BL06_B	39	BL06	B	i43319Gh
39_BL06_B	39	BL06	B	i06241Gh
39_BL06_B	39	BL06	B	i19231Gh
39_BL06_B	39	BL06	B	i06244Gh
39_BL06_B	39	BL06	B	i15764Gh
39_BL06_B	39	BL06	B	i06245Gh
39_BL06_B	39	BL06	B	i06251Gh
39_BL06_B	39	BL06	B	i34962Gh
39_BL06_B	39	BL06	B	i06253Gh
39_BL06_B	39	BL06	B	i50013Gb
39_BL06_B	39	BL06	B	i60839Gt
39_BL06_B	39	BL06	B	i52576Gb
39_BL06_B	39	BL06	B	i06258Gh
39_BL06_B	39	BL06	B	i06257Gh
39_BL06_B	39	BL06	B	i06260Gh
40_BL06_B	40	BL06	B	i01117Gh
40_BL06_B	40	BL06	B	i00292Gh
40_BL06_B	40	BL06	B	i11256Gh
40_BL06_B	40	BL06	B	i23385Gh
44_BL06_B	44	BL06	B	i01780Gh
44_BL06_B	44	BL06	B	i20932Gh
44_BL06_B	44	BL06	B	i44518Gh
44_BL06_B	44	BL06	B	i39809Gh
44_BL06_B	44	BL06	B	i40066Gh
44_BL06_B	44	BL06	B	i31265Gh
44_BL06_B	44	BL06	B	i49273Gh
44_BL06_B	44	BL06	B	i01770Gh
44_BL06_B	44	BL06	B	i01775Gh
44_BL06_B	44	BL06	B	i37652Gh
44_BL06_B	44	BL06	B	i47049Gh
48_BL06_B	48	BL06	B	i06236Gh
48_BL06_B	48	BL06	B	i15762Gh
48_BL06_B	48	BL06	B	i06238Gh
48_BL06_B	48	BL06	B	i06239Gh
48_BL06_B	48	BL06	B	i43319Gh
48_BL06_B	48	BL06	B	i06241Gh
48_BL06_B	48	BL06	B	i19231Gh
48_BL06_B	48	BL06	B	i06244Gh
48_BL06_B	48	BL06	B	i15764Gh
48_BL06_B	48	BL06	B	i06245Gh
48_BL06_B	48	BL06	B	i06251Gh
48_BL06_B	48	BL06	B	i34962Gh
48_BL06_B	48	BL06	B	i06253Gh
48_BL06_B	48	BL06	B	i50013Gb
48_BL06_B	48	BL06	B	i60839Gt
48_BL06_B	48	BL06	B	i06258Gh
48_BL06_B	48	BL06	B	i06235Gh
48_BL06_B	48	BL06	B	i52576Gb
48_BL06_B	48	BL06	B	i06257Gh
48_BL06_B	48	BL06	B	i06260Gh
48_BL06_B	48	BL06	B	i20932Gh
48_BL06_B	48	BL06	B	i06269Gh
48_BL06_B	48	BL06	B	i32231Gh
48_BL06_B	48	BL06	B	i01117Gh
48_BL06_B	48	BL06	B	i00292Gh
48_BL06_B	48	BL06	B	i11256Gh
48_BL06_B	48	BL06	B	i23385Gh
50_BL06_B	50	BL06	B	i06258Gh
50_BL06_B	50	BL06	B	i06236Gh
50_BL06_B	50	BL06	B	i15762Gh
50_BL06_B	50	BL06	B	i06238Gh
50_BL06_B	50	BL06	B	i06239Gh
50_BL06_B	50	BL06	B	i43319Gh
50_BL06_B	50	BL06	B	i06241Gh
50_BL06_B	50	BL06	B	i19231Gh
50_BL06_B	50	BL06	B	i06244Gh
50_BL06_B	50	BL06	B	i15764Gh
50_BL06_B	50	BL06	B	i06245Gh
50_BL06_B	50	BL06	B	i06251Gh
50_BL06_B	50	BL06	B	i34962Gh
50_BL06_B	50	BL06	B	i06253Gh
50_BL06_B	50	BL06	B	i50013Gb
50_BL06_B	50	BL06	B	i60839Gt
50_BL06_B	50	BL06	B	i06257Gh
50_BL06_B	50	BL06	B	i06260Gh
50_BL06_B	50	BL06	B	i06235Gh
50_BL06_B	50	BL06	B	i06269Gh
50_BL06_B	50	BL06	B	i52576Gb
50_BL06_B	50	BL06	B	i01117Gh
50_BL06_B	50	BL06	B	i00292Gh
50_BL06_B	50	BL06	B	i11256Gh
50_BL06_B	50	BL06	B	i23385Gh
50_BL06_B	50	BL06	B	i32231Gh
50_BL06_B	50	BL06	B	i20932Gh
50_BL06_B	50	BL06	B	i22061Gh
50_BL06_B	50	BL06	B	i21653Gh
50_BL06_B	50	BL06	B	i25468Gh
50_BL06_B	50	BL06	B	i40369Gh
50_BL06_B	50	BL06	B	i11911Gh
50_BL06_B	50	BL06	B	i27666Gh
50_BL06_B	50	BL06	B	i11912Gh
50_BL06_B	50	BL06	B	i30521Gh
50_BL06_B	50	BL06	B	i44920Gh
50_BL06_B	50	BL06	B	i27297Gh
50_BL06_B	50	BL06	B	i26441Gh
50_BL06_B	50	BL06	B	i34452Gh
50_BL06_B	50	BL06	B	i11913Gh
50_BL06_B	50	BL06	B	i37554Gh
50_BL06_B	50	BL06	B	i44450Gh
50_BL06_B	50	BL06	B	i11914Gh
50_BL06_B	50	BL06	B	i11915Gh
50_BL06_B	50	BL06	B	i38673Gh
50_BL06_B	50	BL06	B	i47006Gh
50_BL06_B	50	BL06	B	i30721Gh
50_BL06_B	50	BL06	B	i34748Gh
50_BL06_B	50	BL06	B	i37670Gh
52_BL06_B	52	BL06	B	i06295Gh
52_BL06_B	52	BL06	B	i06297Gh
52_BL06_B	52	BL06	B	i27844Gh
52_BL06_B	52	BL06	B	i06285Gh
52_BL06_B	52	BL06	B	i06287Gh
52_BL06_B	52	BL06	B	i44388Gh
52_BL06_B	52	BL06	B	i06289Gh
52_BL06_B	52	BL06	B	i19234Gh
52_BL06_B	52	BL06	B	i24529Gh
55_BL06_B	55	BL06	B	i41493Gh
55_BL06_B	55	BL06	B	i12206Gh
63_BL06_B	63	BL06	B	i01117Gh
63_BL06_B	63	BL06	B	i00292Gh
63_BL06_B	63	BL06	B	i11256Gh
63_BL06_B	63	BL06	B	i23385Gh
64_BL06_B	64	BL06	B	i20932Gh
65_BL06_B	65	BL06	B	i42893Gh
65_BL06_B	65	BL06	B	i30678Gh
65_BL06_B	65	BL06	B	i10400Gh
65_BL06_B	65	BL06	B	i39771Gh
65_BL06_B	65	BL06	B	i38049Gh
77_BL06_B	77	BL06	B	i37670Gh
77_BL06_B	77	BL06	B	i20932Gh
77_BL06_B	77	BL06	B	i16231Gh
77_BL06_B	77	BL06	B	i06236Gh
77_BL06_B	77	BL06	B	i15762Gh
77_BL06_B	77	BL06	B	i06238Gh
77_BL06_B	77	BL06	B	i06239Gh
77_BL06_B	77	BL06	B	i43319Gh
77_BL06_B	77	BL06	B	i06241Gh
77_BL06_B	77	BL06	B	i19231Gh
77_BL06_B	77	BL06	B	i06244Gh
77_BL06_B	77	BL06	B	i15764Gh
77_BL06_B	77	BL06	B	i06245Gh
77_BL06_B	77	BL06	B	i06251Gh
77_BL06_B	77	BL06	B	i34962Gh
77_BL06_B	77	BL06	B	i06253Gh
77_BL06_B	77	BL06	B	i50013Gb
77_BL06_B	77	BL06	B	i60839Gt
77_BL06_B	77	BL06	B	i06258Gh
77_BL06_B	77	BL06	B	i33087Gh
77_BL06_B	77	BL06	B	i03083Gh
77_BL06_B	77	BL06	B	i06235Gh
77_BL06_B	77	BL06	B	i01117Gh
77_BL06_B	77	BL06	B	i00292Gh
77_BL06_B	77	BL06	B	i11256Gh
77_BL06_B	77	BL06	B	i23385Gh
83_BL06_B	83	BL06	B	i01117Gh
83_BL06_B	83	BL06	B	i00292Gh
83_BL06_B	83	BL06	B	i11256Gh
83_BL06_B	83	BL06	B	i23385Gh
83_BL06_B	83	BL06	B	i34748Gh
87_BL06_B	87	BL06	B	i49275Gh
87_BL06_B	87	BL06	B	i37670Gh
87_BL06_B	87	BL06	B	i20932Gh
87_BL06_B	87	BL06	B	i32231Gh
87_BL06_B	87	BL06	B	i43700Gh
87_BL06_B	87	BL06	B	i01117Gh
87_BL06_B	87	BL06	B	i00292Gh
87_BL06_B	87	BL06	B	i11256Gh
87_BL06_B	87	BL06	B	i23385Gh
87_BL06_B	87	BL06	B	i11270Gh
87_BL06_B	87	BL06	B	i29238Gh
87_BL06_B	87	BL06	B	i11281Gh
87_BL06_B	87	BL06	B	i22543Gh
87_BL06_B	87	BL06	B	i03073Gh
89_BL06_B	89	BL06	B	i49275Gh
95_BL06_B	95	BL06	B	i20932Gh
4_FL04_B	4	FL04	B	i06860Gh
11_FL04_B	11	FL04	B	i13200Gh
11_FL04_B	11	FL04	B	i13202Gh
11_FL04_B	11	FL04	B	i13203Gh
11_FL04_B	11	FL04	B	i13206Gh
11_FL04_B	11	FL04	B	i13207Gh
11_FL04_B	11	FL04	B	i13208Gh
11_FL04_B	11	FL04	B	i13209Gh
11_FL04_B	11	FL04	B	i49366Gh
11_FL04_B	11	FL04	B	i13211Gh
11_FL04_B	11	FL04	B	i24219Gh
11_FL04_B	11	FL04	B	i17931Gh
11_FL04_B	11	FL04	B	i17932Gh
11_FL04_B	11	FL04	B	i13193Gh
11_FL04_B	11	FL04	B	i44454Gh
11_FL04_B	11	FL04	B	i23607Gh
13_FL04_B	13	FL04	B	i13200Gh
13_FL04_B	13	FL04	B	i13202Gh
13_FL04_B	13	FL04	B	i13203Gh
13_FL04_B	13	FL04	B	i13206Gh
13_FL04_B	13	FL04	B	i13207Gh
13_FL04_B	13	FL04	B	i13208Gh
13_FL04_B	13	FL04	B	i13209Gh
13_FL04_B	13	FL04	B	i49366Gh
13_FL04_B	13	FL04	B	i13211Gh
16_FL04_B	16	FL04	B	i03413Gh
16_FL04_B	16	FL04	B	i40839Gh
16_FL04_B	16	FL04	B	i31061Gh
20_FL04_B	20	FL04	B	i31061Gh
20_FL04_B	20	FL04	B	i03413Gh
20_FL04_B	20	FL04	B	i40839Gh
26_FL04_B	26	FL04	B	i03413Gh
26_FL04_B	26	FL04	B	i40839Gh
26_FL04_B	26	FL04	B	i31061Gh
26_FL04_B	26	FL04	B	i03410Gh
26_FL04_B	26	FL04	B	i03411Gh
26_FL04_B	26	FL04	B	i37730Gh
27_FL04_B	27	FL04	B	i03413Gh
27_FL04_B	27	FL04	B	i40839Gh
27_FL04_B	27	FL04	B	i31061Gh
27_FL04_B	27	FL04	B	i03410Gh
27_FL04_B	27	FL04	B	i03411Gh
27_FL04_B	27	FL04	B	i37730Gh
28_FL04_B	28	FL04	B	i03413Gh
28_FL04_B	28	FL04	B	i40839Gh
28_FL04_B	28	FL04	B	i31061Gh
28_FL04_B	28	FL04	B	i03410Gh
28_FL04_B	28	FL04	B	i03411Gh
28_FL04_B	28	FL04	B	i37730Gh
29_FL04_B	29	FL04	B	i31061Gh
29_FL04_B	29	FL04	B	i03413Gh
29_FL04_B	29	FL04	B	i40839Gh
29_FL04_B	29	FL04	B	i15890Gh
29_FL04_B	29	FL04	B	i15889Gh
29_FL04_B	29	FL04	B	i49246Gh
29_FL04_B	29	FL04	B	i03410Gh
29_FL04_B	29	FL04	B	i03411Gh
29_FL04_B	29	FL04	B	i37730Gh
31_FL04_B	31	FL04	B	i31061Gh
31_FL04_B	31	FL04	B	i03413Gh
31_FL04_B	31	FL04	B	i40839Gh
31_FL04_B	31	FL04	B	i44474Gh
45_FL04_B	45	FL04	B	i31061Gh
45_FL04_B	45	FL04	B	i03413Gh
45_FL04_B	45	FL04	B	i40839Gh
46_FL04_B	46	FL04	B	i31061Gh
46_FL04_B	46	FL04	B	i03413Gh
46_FL04_B	46	FL04	B	i40839Gh
48_FL04_B	48	FL04	B	i31061Gh
48_FL04_B	48	FL04	B	i03413Gh
48_FL04_B	48	FL04	B	i40839Gh
48_FL04_B	48	FL04	B	i03410Gh
48_FL04_B	48	FL04	B	i03411Gh
48_FL04_B	48	FL04	B	i37730Gh
48_FL04_B	48	FL04	B	i05476Gh
48_FL04_B	48	FL04	B	i05477Gh
48_FL04_B	48	FL04	B	i05478Gh
48_FL04_B	48	FL04	B	i05482Gh
48_FL04_B	48	FL04	B	i05487Gh
48_FL04_B	48	FL04	B	i15890Gh
48_FL04_B	48	FL04	B	i15889Gh
48_FL04_B	48	FL04	B	i49246Gh
52_FL04_B	52	FL04	B	i03413Gh
52_FL04_B	52	FL04	B	i40839Gh
52_FL04_B	52	FL04	B	i31061Gh
52_FL04_B	52	FL04	B	i03410Gh
52_FL04_B	52	FL04	B	i03411Gh
52_FL04_B	52	FL04	B	i37730Gh
57_FL04_B	57	FL04	B	i31061Gh
57_FL04_B	57	FL04	B	i03413Gh
57_FL04_B	57	FL04	B	i40839Gh
57_FL04_B	57	FL04	B	i42435Gh
57_FL04_B	57	FL04	B	i05476Gh
57_FL04_B	57	FL04	B	i05477Gh
57_FL04_B	57	FL04	B	i05478Gh
57_FL04_B	57	FL04	B	i05482Gh
57_FL04_B	57	FL04	B	i05487Gh
57_FL04_B	57	FL04	B	i03410Gh
57_FL04_B	57	FL04	B	i03411Gh
57_FL04_B	57	FL04	B	i37730Gh
57_FL04_B	57	FL04	B	i15890Gh
57_FL04_B	57	FL04	B	i15889Gh
57_FL04_B	57	FL04	B	i49246Gh
61_FL04_B	61	FL04	B	i24219Gh
61_FL04_B	61	FL04	B	i17931Gh
61_FL04_B	61	FL04	B	i17932Gh
61_FL04_B	61	FL04	B	i13193Gh
61_FL04_B	61	FL04	B	i44454Gh
61_FL04_B	61	FL04	B	i23607Gh
61_FL04_B	61	FL04	B	i13200Gh
61_FL04_B	61	FL04	B	i13202Gh
61_FL04_B	61	FL04	B	i13203Gh
61_FL04_B	61	FL04	B	i13206Gh
61_FL04_B	61	FL04	B	i13207Gh
61_FL04_B	61	FL04	B	i13208Gh
61_FL04_B	61	FL04	B	i13209Gh
61_FL04_B	61	FL04	B	i49366Gh
61_FL04_B	61	FL04	B	i13211Gh
63_FL04_B	63	FL04	B	i03413Gh
63_FL04_B	63	FL04	B	i40839Gh
63_FL04_B	63	FL04	B	i31061Gh
69_FL04_B	69	FL04	B	i24556Gh
69_FL04_B	69	FL04	B	i12534Gh
69_FL04_B	69	FL04	B	i22338Gh
69_FL04_B	69	FL04	B	i12539Gh
69_FL04_B	69	FL04	B	i12538Gh
69_FL04_B	69	FL04	B	i12537Gh
69_FL04_B	69	FL04	B	i46287Gh
69_FL04_B	69	FL04	B	i37479Gh
69_FL04_B	69	FL04	B	i17757Gh
69_FL04_B	69	FL04	B	i17756Gh
69_FL04_B	69	FL04	B	i26290Gh
69_FL04_B	69	FL04	B	i12536Gh
69_FL04_B	69	FL04	B	i28351Gh
69_FL04_B	69	FL04	B	i20957Gh
69_FL04_B	69	FL04	B	i12535Gh
69_FL04_B	69	FL04	B	i35761Gh
70_FL04_B	70	FL04	B	i03413Gh
70_FL04_B	70	FL04	B	i40839Gh
70_FL04_B	70	FL04	B	i31061Gh
79_FL04_B	79	FL04	B	i31061Gh
79_FL04_B	79	FL04	B	i03413Gh
79_FL04_B	79	FL04	B	i40839Gh
79_FL04_B	79	FL04	B	i03410Gh
79_FL04_B	79	FL04	B	i03411Gh
79_FL04_B	79	FL04	B	i37730Gh
79_FL04_B	79	FL04	B	i44474Gh
87_FL04_B	87	FL04	B	i05476Gh
87_FL04_B	87	FL04	B	i05477Gh
87_FL04_B	87	FL04	B	i05478Gh
87_FL04_B	87	FL04	B	i05482Gh
87_FL04_B	87	FL04	B	i05487Gh
87_FL04_B	87	FL04	B	i12156Gh
87_FL04_B	87	FL04	B	i12157Gh
87_FL04_B	87	FL04	B	i03413Gh
87_FL04_B	87	FL04	B	i40839Gh
87_FL04_B	87	FL04	B	i31061Gh
92_FL04_B	92	FL04	B	i44474Gh
92_FL04_B	92	FL04	B	i15890Gh
92_FL04_B	92	FL04	B	i15889Gh
92_FL04_B	92	FL04	B	i49246Gh
1_FL05_B	1	FL05	B	i06496Gh
1_FL05_B	1	FL05	B	i06497Gh
1_FL05_B	1	FL05	B	i00516Gh
1_FL05_B	1	FL05	B	i15818Gh
1_FL05_B	1	FL05	B	i00459Gh
1_FL05_B	1	FL05	B	i18589Gh
1_FL05_B	1	FL05	B	i14976Gh
1_FL05_B	1	FL05	B	i66427Ga
1_FL05_B	1	FL05	B	i18590Gh
2_FL05_B	2	FL05	B	i06496Gh
2_FL05_B	2	FL05	B	i06497Gh
2_FL05_B	2	FL05	B	i00516Gh
2_FL05_B	2	FL05	B	i15818Gh
2_FL05_B	2	FL05	B	i00459Gh
2_FL05_B	2	FL05	B	i21611Gh
3_FL05_B	3	FL05	B	i01824Gh
3_FL05_B	3	FL05	B	i18589Gh
3_FL05_B	3	FL05	B	i14976Gh
3_FL05_B	3	FL05	B	i66427Ga
3_FL05_B	3	FL05	B	i18590Gh
[truncated: 955,627+ more rows]
