# Supplementary material for: Outlook for Implementation of Genomics-Based Selection in Public Cotton Breeding Programs
Source: Plants (Basel). 2022 May 29;11(11):1446. doi: 10.3390/plants11111446 (PMC9182660; doi:10.3390/plants11111446)
Supplement: Supplementary file 1 [file plants-11-01446-s001.zip › plants-1707252-supplementary/Supplemental_Table S3.xlsx]

## Sheet: Sheet1
Supplemental Table 3: Stable GWAS hits, for the extended trait set.
1	SNP	n_env	is_stable
B	i00142Gh	1
B	i00156Gh	1
B	i00289Gh	1
B	i00292Gh	1
B	i00302Gh	1
B	i00303Gh	1
B	i00304Gh	1
B	i00368Gh	1
B	i00448Gh	1
B	i00449Gh	1
B	i00459Gh	1
B	i00463Gh	1
B	i00473Gh	1
B	i00516Gh	1
B	i00535Gh	1
B	i00680Gh	1
B	i00843Gh	1
B	i00876Gh	1
B	i00968Gh	1
B	i01044Gh	1
B	i01065Gh	1
B	i01117Gh	1
B	i01129Gh	1
B	i01424Gh	1
B	i01824Gh	1
B	i01997Gh	1
B	i01998Gh	1
B	i01999Gh	1
B	i02060Gh	1
B	i02064Gh	1
B	i02117Gh	1
B	i02352Gh	1
B	i02448Gh	1
B	i02962Gh	1
B	i03034Gh	1
B	i03036Gh	1
B	i03041Gh	1
B	i03287Gh	1
B	i03288Gh	1
B	i03289Gh	1
B	i03290Gh	1
B	i03295Gh	1
B	i03296Gh	1
B	i03300Gh	1
B	i03301Gh	1
B	i03302Gh	1
B	i03410Gh	1
B	i03411Gh	1
B	i03413Gh	1
B	i03443Gh	2
B	i03557Gh	1
B	i03676Gh	1
B	i03721Gh	1
B	i03723Gh	2
B	i03724Gh	2
B	i03725Gh	2
B	i03727Gh	2
B	i03729Gh	2
B	i03733Gh	2
B	i03758Gh	1
B	i03783Gh	1
B	i03784Gh	1
B	i03800Gh	1
B	i03802Gh	1
B	i04032Gh	1
B	i04033Gh	1
B	i04098Gh	1
B	i04105Gh	1
B	i04111Gh	1
B	i04115Gh	1
B	i04116Gh	1
B	i04121Gh	1
B	i04126Gh	1
B	i04131Gh	1
B	i04155Gh	1
B	i04161Gh	1
B	i04163Gh	1
B	i04165Gh	1
B	i04177Gh	1
B	i04179Gh	1
B	i04181Gh	1
B	i04185Gh	1
B	i04189Gh	1
B	i04194Gh	1
B	i04201Gh	1
B	i04204Gh	1
B	i04206Gh	1
B	i04207Gh	1
B	i04212Gh	1
B	i04217Gh	1
B	i04233Gh	1
B	i04234Gh	1
B	i04236Gh	1
B	i04240Gh	1
B	i04247Gh	1
B	i04255Gh	1
B	i04267Gh	1
B	i04274Gh	1
B	i04514Gh	1
B	i04515Gh	1
B	i04529Gh	1
B	i04968Gh	1
B	i04970Gh	1
B	i04979Gh	1
B	i05923Gh	1
B	i05924Gh	1
B	i05928Gh	1
B	i05929Gh	1
B	i05932Gh	1
B	i05936Gh	1
B	i05937Gh	1
B	i05940Gh	1
B	i06000Gh	1
B	i06140Gh	2
B	i06235Gh	1
B	i06236Gh	1
B	i06238Gh	1
B	i06239Gh	1
B	i06241Gh	1
B	i06244Gh	1
B	i06245Gh	1
B	i06251Gh	1
B	i06253Gh	1
B	i06258Gh	1
B	i06313Gh	2
B	i06349Gh	1
B	i06352Gh	1
B	i06374Gh	1
B	i06386Gh	1
B	i06397Gh	1
B	i06398Gh	1
B	i06496Gh	1
B	i06497Gh	1
B	i06500Gh	1
B	i06503Gh	1
B	i06505Gh	1
B	i06506Gh	1
B	i06508Gh	1
B	i06509Gh	1
B	i07443Gh	1
B	i07470Gh	1
B	i07478Gh	1
B	i07651Gh	1
B	i07652Gh	1
B	i07753Gh	1
B	i07923Gh	1
B	i08069Gh	1
B	i08560Gh	1
B	i08628Gh	1
B	i08688Gh	1
B	i08690Gh	1
B	i08698Gh	1
B	i08699Gh	1
B	i08700Gh	1
B	i08701Gh	1
B	i08703Gh	1
B	i08707Gh	1
B	i08710Gh	1
B	i08712Gh	1
B	i08855Gh	1
B	i08856Gh	1
B	i09512Gh	1
B	i09513Gh	1
B	i09514Gh	1
B	i09941Gh	1
B	i10281Gh	1
B	i10283Gh	1
B	i10911Gh	1
B	i10913Gh	1
B	i11256Gh	1
B	i11323Gh	1
B	i11939Gh	1
B	i12126Gh	1
B	i12132Gh	1
B	i12206Gh	1
B	i12578Gh	1
B	i12579Gh	1
B	i12580Gh	1
B	i12600Gh	1
B	i13015Gh	1
B	i13109Gh	1
B	i13112Gh	1
B	i13253Gh	1
B	i13256Gh	1
B	i13257Gh	1
B	i13277Gh	1
B	i13278Gh	1
B	i13279Gh	1
B	i13280Gh	1
B	i13283Gh	1
B	i13284Gh	1
B	i13399Gh	1
B	i13400Gh	1
B	i13559Gh	1
B	i13720Gh	1
B	i13724Gh	1
B	i13946Gh	1
B	i14976Gh	2
B	i14980Gh	2
B	i15052Gh	1
B	i15071Gh	1
B	i15072Gh	1
B	i15073Gh	1
B	i15095Gh	1
B	i15671Gh	1
B	i15672Gh	1
B	i15737Gh	1
B	i15762Gh	1
B	i15764Gh	1
B	i15795Gh	1
B	i15818Gh	1
B	i15823Gh	1
B	i16169Gh	1
B	i16326Gh	1
B	i16508Gh	1
B	i16509Gh	1
B	i16925Gh	1
B	i17339Gh	1
B	i17916Gh	1
B	i18114Gh	1
B	i18115Gh	1
B	i18116Gh	1
B	i18117Gh	1
B	i18118Gh	1
B	i18351Gh	1
B	i18352Gh	1
B	i18353Gh	1
B	i18546Gh	1
B	i18549Gh	1
B	i18589Gh	2
B	i18590Gh	2
B	i18616Gh	1
B	i18623Gh	1
B	i18642Gh	1
B	i18648Gh	1
B	i18649Gh	1
B	i18662Gh	1
B	i18666Gh	1
B	i18672Gh	1
B	i18673Gh	1
B	i18795Gh	1
B	i19127Gh	1
B	i19128Gh	1
B	i19130Gh	1
B	i19231Gh	1
B	i19240Gh	1
B	i19359Gh	1
B	i19360Gh	1
B	i19985Gh	1
B	i20152Gh	1
B	i20153Gh	1
B	i20154Gh	1
B	i20282Gh	1
B	i20289Gh	1
B	i20697Gh	1
B	i20698Gh	1
B	i20753Gh	1
B	i20757Gh	1
B	i20786Gh	1
B	i20794Gh	1
B	i20932Gh	1
B	i20976Gh	1
B	i20995Gh	1
B	i21051Gh	1
B	i21078Gh	1
B	i21100Gh	1
B	i21141Gh	1
B	i21168Gh	1
B	i21183Gh	1
B	i21230Gh	1
B	i21233Gh	1
B	i21265Gh	1
B	i21280Gh	1
B	i21304Gh	1
B	i21309Gh	1
B	i21340Gh	1
B	i21379Gh	1
B	i21410Gh	1
B	i21425Gh	1
B	i21464Gh	1
B	i21503Gh	1
B	i21578Gh	1
B	i21599Gh	1
B	i21611Gh	1
B	i21630Gh	1
B	i21667Gh	1
B	i21729Gh	1
B	i21733Gh	1
B	i21749Gh	1
B	i21833Gh	1
B	i21917Gh	1
B	i21930Gh	1
B	i21976Gh	1
B	i21989Gh	1
B	i22031Gh	1
B	i22094Gh	1
B	i22134Gh	1
B	i22146Gh	1
B	i22167Gh	1
B	i22282Gh	1
B	i22382Gh	1
B	i22443Gh	1
B	i22467Gh	1
B	i22533Gh	1
B	i22539Gh	1
B	i22545Gh	1
B	i22550Gh	1
B	i22592Gh	1
B	i22611Gh	1
B	i22640Gh	1
B	i22660Gh	1
B	i22720Gh	1
B	i22754Gh	1
B	i22761Gh	1
B	i22857Gh	1
B	i22869Gh	1
B	i22881Gh	1
B	i22891Gh	1
B	i22896Gh	1
B	i22900Gh	1
B	i22903Gh	1
B	i22915Gh	1
B	i22917Gh	1
B	i22962Gh	1
B	i22981Gh	1
B	i22991Gh	1
B	i23002Gh	1
B	i23010Gh	1
B	i23020Gh	1
B	i23050Gh	1
B	i23052Gh	1
B	i23086Gh	1
B	i23088Gh	1
B	i23245Gh	1
B	i23278Gh	1
B	i23326Gh	1
B	i23385Gh	1
B	i23423Gh	1
B	i23466Gh	1
B	i23473Gh	1
B	i23555Gh	1
B	i23604Gh	1
B	i23707Gh	1
B	i23862Gh	4	STABLE
B	i23941Gh	1
B	i23979Gh	1
B	i23990Gh	1
B	i24082Gh	1
B	i24091Gh	1
B	i24154Gh	1
B	i24163Gh	1
B	i24195Gh	1
B	i24206Gh	1
B	i24237Gh	1
B	i24246Gh	1
B	i24284Gh	1
B	i24369Gh	1
B	i24397Gh	2
B	i24408Gh	1
B	i24445Gh	1
B	i24519Gh	1
B	i24688Gh	1
B	i24702Gh	1
B	i24714Gh	1
B	i24800Gh	1
B	i24817Gh	1
B	i24853Gh	1
B	i24889Gh	1
B	i24917Gh	1
B	i24925Gh	1
B	i24932Gh	1
B	i24933Gh	1
B	i24946Gh	1
B	i25001Gh	1
B	i25054Gh	1
B	i25128Gh	1
B	i25191Gh	1
B	i25209Gh	1
B	i25212Gh	1
B	i25340Gh	1
B	i25438Gh	1
B	i25461Gh	1
B	i25498Gh	1
B	i25547Gh	1
B	i25598Gh	1
B	i25620Gh	1
B	i25698Gh	1
B	i25796Gh	1
B	i25804Gh	1
B	i25842Gh	1
B	i26021Gh	1
B	i26090Gh	1
B	i26126Gh	1
B	i26156Gh	1
B	i26254Gh	1
B	i26282Gh	1
B	i26284Gh	1
B	i26306Gh	1
B	i26384Gh	1
B	i26477Gh	1
B	i26618Gh	1
B	i26678Gh	4	STABLE
B	i26863Gh	1
B	i26902Gh	1
B	i27001Gh	1
B	i27003Gh	1
B	i27017Gh	1
B	i27027Gh	1
B	i27187Gh	1
B	i27193Gh	1
B	i27217Gh	1
B	i27433Gh	1
B	i27434Gh	1
B	i27511Gh	1
B	i27561Gh	1
B	i27581Gh	1
B	i27806Gh	1
B	i27807Gh	1
B	i27823Gh	1
B	i27848Gh	1
B	i27911Gh	1
B	i27975Gh	1
B	i27976Gh	1
B	i27994Gh	1
B	i28080Gh	1
B	i28417Gh	1
B	i28420Gh	1
B	i28434Gh	1
B	i28448Gh	1
B	i28450Gh	1
B	i28536Gh	1
B	i28695Gh	1
B	i28767Gh	1
B	i28801Gh	1
B	i28877Gh	1
B	i29097Gh	1
B	i29135Gh	1
B	i29141Gh	1
B	i29156Gh	1
B	i29174Gh	1
B	i29195Gh	1
B	i29347Gh	1
B	i29404Gh	1
B	i29431Gh	1
B	i29436Gh	1
B	i29483Gh	1
B	i29502Gh	1
B	i29504Gh	1
B	i29564Gh	1
B	i29809Gh	1
B	i29819Gh	1
B	i29822Gh	1
B	i29970Gh	1
B	i30188Gh	1
B	i30200Gh	1
B	i30251Gh	1
B	i30328Gh	1
B	i30338Gh	1
B	i30395Gh	1
B	i30447Gh	1
B	i30448Gh	1
B	i30615Gh	1
B	i30701Gh	1
B	i30811Gh	1
B	i30823Gh	1
B	i30838Gh	1
B	i30842Gh	1
B	i30871Gh	1
B	i30953Gh	1
B	i31038Gh	1
B	i31061Gh	1
B	i31158Gh	1
B	i31178Gh	1
B	i31182Gh	1
B	i31183Gh	1
B	i31184Gh	1
B	i31206Gh	1
B	i31242Gh	1
B	i31332Gh	1
B	i31353Gh	1
B	i31434Gh	1
B	i31498Gh	1
B	i31526Gh	1
B	i31537Gh	1
B	i31552Gh	1
B	i31648Gh	1
B	i31706Gh	1
B	i31819Gh	1
B	i31945Gh	1
B	i31946Gh	1
B	i32020Gh	1
B	i32038Gh	1
B	i32040Gh	1
B	i32056Gh	1
B	i32108Gh	1
B	i32132Gh	1
B	i32205Gh	1
B	i32206Gh	1
B	i32211Gh	1
B	i32231Gh	1
B	i32260Gh	1
B	i32278Gh	1
B	i32290Gh	1
B	i32291Gh	1
B	i32296Gh	1
B	i32358Gh	1
B	i32359Gh	1
B	i32433Gh	1
B	i32454Gh	1
B	i32485Gh	1
B	i32619Gh	1
B	i32633Gh	1
B	i32664Gh	1
B	i32673Gh	1
B	i32691Gh	1
B	i32875Gh	1
B	i32900Gh	1
B	i32901Gh	1
B	i33040Gh	1
B	i33063Gh	1
B	i33070Gh	1
B	i33075Gh	1
B	i33093Gh	1
B	i33108Gh	1
B	i33163Gh	1
B	i33182Gh	1
B	i33191Gh	1
B	i33200Gh	1
B	i33209Gh	1
B	i33264Gh	1
B	i33290Gh	1
B	i33318Gh	1
B	i33324Gh	1
B	i33357Gh	1
B	i33361Gh	1
B	i33362Gh	1
B	i33440Gh	1
B	i33441Gh	1
B	i33494Gh	1
B	i33495Gh	1
B	i33527Gh	1
B	i33584Gh	1
B	i33657Gh	1
B	i33710Gh	1
B	i33720Gh	1
B	i33765Gh	1
B	i33779Gh	1
B	i33799Gh	1
B	i33803Gh	1
B	i33841Gh	1
B	i33881Gh	1
B	i33911Gh	1
B	i33942Gh	1
B	i33954Gh	1
B	i34029Gh	1
B	i34071Gh	1
B	i34129Gh	1
B	i34188Gh	1
B	i34223Gh	1
B	i34228Gh	1
B	i34230Gh	1
B	i34239Gh	1
B	i34261Gh	1
B	i34273Gh	1
B	i34379Gh	1
B	i34477Gh	1
B	i34531Gh	1
B	i34606Gh	1
B	i34607Gh	1
B	i34621Gh	1
B	i34622Gh	1
B	i34642Gh	1
B	i34720Gh	1
B	i34729Gh	1
B	i34739Gh	1
B	i34748Gh	1
B	i34794Gh	1
B	i34811Gh	1
B	i34857Gh	1
B	i34888Gh	1
B	i34889Gh	1
B	i34954Gh	1
B	i34962Gh	1
B	i34984Gh	1
B	i35039Gh	1
B	i35052Gh	1
B	i35066Gh	1
B	i35138Gh	1
B	i35139Gh	1
B	i35166Gh	1
B	i35170Gh	1
B	i35256Gh	1
B	i35284Gh	1
B	i35387Gh	1
B	i35460Gh	1
B	i35461Gh	1
B	i35494Gh	1
B	i35652Gh	1
B	i35653Gh	1
B	i35706Gh	1
B	i35707Gh	1
B	i35732Gh	1
B	i35733Gh	1
B	i35734Gh	1
B	i35741Gh	1
B	i35746Gh	1
B	i35773Gh	1
B	i35796Gh	1
B	i35862Gh	1
B	i35912Gh	1
B	i35971Gh	1
B	i35987Gh	1
B	i35992Gh	1
B	i36024Gh	1
B	i36049Gh	1
B	i36127Gh	1
B	i36128Gh	1
B	i36178Gh	1
B	i36192Gh	1
B	i36227Gh	1
B	i36229Gh	1
B	i36236Gh	1
B	i36257Gh	1
B	i36319Gh	1
B	i36340Gh	1
B	i36492Gh	1
B	i36493Gh	1
B	i36527Gh	1
B	i36537Gh	1
B	i36644Gh	1
B	i36705Gh	1
B	i36753Gh	1
B	i36754Gh	1
B	i36772Gh	1
B	i36836Gh	1
B	i36852Gh	1
B	i37000Gh	1
B	i37009Gh	1
B	i37018Gh	1
B	i37087Gh	1
B	i37127Gh	1
B	i37224Gh	1
B	i37328Gh	1
B	i37363Gh	1
B	i37368Gh	1
B	i37418Gh	1
B	i37440Gh	1
B	i37456Gh	1
B	i37484Gh	1
B	i37531Gh	1
B	i37629Gh	1
B	i37702Gh	1
B	i37730Gh	1
B	i37811Gh	1
B	i38059Gh	1
B	i38117Gh	1
B	i38134Gh	1
B	i38156Gh	1
B	i38171Gh	1
B	i38172Gh	1
B	i38173Gh	1
B	i38200Gh	1
B	i38207Gh	1
B	i38208Gh	1
B	i38219Gh	1
B	i38229Gh	1
B	i38232Gh	1
B	i38372Gh	1
B	i38469Gh	1
B	i38634Gh	1
B	i38785Gh	1
B	i38910Gh	1
B	i38964Gh	1
B	i38970Gh	1
B	i39065Gh	1
B	i39176Gh	4	STABLE
B	i39242Gh	1
B	i39324Gh	1
B	i39374Gh	1
B	i39457Gh	1
B	i39480Gh	1
B	i39568Gh	1
B	i39576Gh	1
B	i39584Gh	1
B	i39693Gh	1
B	i39700Gh	1
B	i39732Gh	1
B	i39769Gh	1
B	i39865Gh	1
B	i39882Gh	1
B	i39883Gh	1
B	i39937Gh	1
B	i39964Gh	1
B	i40067Gh	1
B	i40117Gh	1
B	i40126Gh	1
B	i40128Gh	1
B	i40163Gh	1
B	i40309Gh	1
B	i40329Gh	1
B	i40343Gh	1
B	i40382Gh	1
B	i40391Gh	1
B	i40441Gh	1
B	i40459Gh	1
B	i40480Gh	1
B	i40557Gh	1
B	i40571Gh	1
B	i40612Gh	1
B	i40650Gh	1
B	i40799Gh	1
B	i40839Gh	1
B	i40947Gh	1
B	i40970Gh	1
B	i41052Gh	1
B	i41078Gh	1
B	i41225Gh	1
B	i41394Gh	1
B	i41547Gh	1
B	i41775Gh	1
B	i41806Gh	1
B	i41841Gh	1
B	i41942Gh	1
B	i41946Gh	1
B	i41971Gh	1
B	i41997Gh	1
B	i42114Gh	1
B	i42128Gh	1
B	i42148Gh	1
B	i42186Gh	1
B	i42236Gh	1
B	i42240Gh	1
B	i42304Gh	1
B	i42316Gh	1
B	i42343Gh	1
B	i42364Gh	1
B	i42576Gh	1
B	i42679Gh	1
B	i42768Gh	1
B	i42772Gh	1
B	i42903Gh	1
B	i42926Gh	1
B	i42964Gh	1
B	i43277Gh	1
B	i43319Gh	1
B	i43377Gh	1
B	i43380Gh	1
B	i43424Gh	1
B	i43474Gh	1
B	i43517Gh	1
B	i43632Gh	1
B	i43652Gh	1
B	i43666Gh	1
B	i43677Gh	1
B	i43680Gh	1
B	i43806Gh	1
B	i43829Gh	1
B	i43919Gh	1
B	i43950Gh	1
B	i44018Gh	1
B	i44021Gh	1
B	i44026Gh	1
B	i44092Gh	1
B	i44120Gh	1
B	i44181Gh	1
B	i44250Gh	1
B	i44313Gh	1
B	i44330Gh	1
B	i44434Gh	1
B	i44435Gh	1
B	i44441Gh	2
B	i44464Gh	1
B	i44475Gh	1
B	i44501Gh	1
B	i44507Gh	1
B	i44521Gh	1
B	i44619Gh	1
B	i44623Gh	1
B	i44654Gh	1
B	i44686Gh	1
B	i44843Gh	1
B	i45136Gh	1
B	i45206Gh	1
B	i45226Gh	1
B	i45230Gh	1
B	i45254Gh	1
B	i45299Gh	1
B	i45325Gh	1
B	i45354Gh	1
B	i45355Gh	1
B	i45393Gh	1
B	i45435Gh	1
B	i45451Gh	1
B	i45581Gh	1
B	i45663Gh	1
B	i45668Gh	1
B	i45758Gh	1
B	i45865Gh	1
B	i45982Gh	1
B	i45988Gh	1
B	i46000Gh	1
B	i46033Gh	1
B	i46193Gh	1
B	i46201Gh	1
B	i46205Gh	1
B	i46226Gh	1
B	i46270Gh	1
B	i46368Gh	1
B	i46369Gh	1
B	i46419Gh	1
B	i46420Gh	1
B	i46452Gh	1
B	i46470Gh	1
B	i46723Gh	1
B	i46850Gh	1
B	i46903Gh	1
B	i46940Gh	1
B	i47037Gh	1
B	i47122Gh	2
B	i47135Gh	1
B	i47163Gh	1
B	i47233Gh	1
B	i47234Gh	1
B	i47240Gh	1
B	i47259Gh	1
B	i47267Gh	1
B	i47268Gh	1
B	i47347Gh	1
B	i47493Gh	1
B	i47518Gh	1
B	i47633Gh	1
B	i47651Gh	1
B	i47655Gh	1
B	i47812Gh	1
B	i48022Gh	1
B	i48208Gh	1
B	i48222Gh	1
B	i48235Gh	1
B	i48253Gh	1
B	i48254Gh	1
B	i48385Gh	1
B	i48402Gh	1
B	i48454Gh	1
B	i48538Gh	1
B	i48551Gh	1
B	i48570Gh	1
B	i48827Gh	1
B	i49159Gh	1
B	i49265Gh	1
B	i49347Gh	1
B	i49445Gh	1
B	i49480Gh	1
B	i49564Gh	1
B	i50013Gb	1
B	i50299Gb	1
B	i51193Gb	1
B	i51728Gb	1
B	i54469Gb	1
B	i56234Gb	1
B	i56291Gb	1
B	i56472Gb	1
B	i56490Gb	1
B	i57750Gb	1
B	i58224Gb	1
B	i58525Gb	1
B	i58619Gb	1
B	i60808Gt	1
B	i60839Gt	1
B	i61291Gt	1
B	i62418Gt	1
B	i64240Gm	1
B	i64363Gm	1
B	i65091Gm	1
B	i66427Ga	2
B	i67970Gl	1
B	i69207Gl	1
BOLLM2L	i00117Gh	1
BOLLM2L	i00169Gh	1
BOLLM2L	i00241Gh	1
BOLLM2L	i00242Gh	1
BOLLM2L	i00261Gh	1
BOLLM2L	i00311Gh	1
BOLLM2L	i00381Gh	1
BOLLM2L	i00382Gh	1
BOLLM2L	i00411Gh	1
BOLLM2L	i00412Gh	1
BOLLM2L	i00471Gh	1
BOLLM2L	i00472Gh	1
BOLLM2L	i00474Gh	1
BOLLM2L	i00515Gh	1
BOLLM2L	i00543Gh	1
BOLLM2L	i00933Gh	1
BOLLM2L	i01065Gh	1
BOLLM2L	i01317Gh	1
BOLLM2L	i01321Gh	1
BOLLM2L	i01543Gh	1
BOLLM2L	i01545Gh	1
BOLLM2L	i01997Gh	1
BOLLM2L	i01998Gh	1
BOLLM2L	i01999Gh	1
BOLLM2L	i02011Gh	1
BOLLM2L	i02060Gh	1
BOLLM2L	i02064Gh	1
BOLLM2L	i02642Gh	1
BOLLM2L	i02643Gh	1
BOLLM2L	i02645Gh	1
BOLLM2L	i02646Gh	1
BOLLM2L	i02647Gh	1
BOLLM2L	i02648Gh	1
BOLLM2L	i02649Gh	1
BOLLM2L	i02650Gh	1
BOLLM2L	i02651Gh	1
BOLLM2L	i02652Gh	1
BOLLM2L	i02653Gh	1
BOLLM2L	i02656Gh	1
BOLLM2L	i02659Gh	1
BOLLM2L	i02661Gh	1
BOLLM2L	i02662Gh	1
BOLLM2L	i02663Gh	1
BOLLM2L	i02664Gh	1
BOLLM2L	i02665Gh	1
BOLLM2L	i02666Gh	1
BOLLM2L	i02667Gh	1
BOLLM2L	i02668Gh	1
BOLLM2L	i02669Gh	1
BOLLM2L	i02672Gh	1
BOLLM2L	i02673Gh	1
BOLLM2L	i02674Gh	1
BOLLM2L	i02675Gh	1
BOLLM2L	i02677Gh	1
BOLLM2L	i02679Gh	1
BOLLM2L	i02680Gh	1
BOLLM2L	i02681Gh	1
BOLLM2L	i02686Gh	1
BOLLM2L	i02688Gh	1
BOLLM2L	i02689Gh	1
BOLLM2L	i02699Gh	1
BOLLM2L	i02700Gh	1
BOLLM2L	i02702Gh	1
BOLLM2L	i02703Gh	1
BOLLM2L	i02704Gh	1
BOLLM2L	i02707Gh	1
BOLLM2L	i02708Gh	1
BOLLM2L	i02710Gh	1
BOLLM2L	i02711Gh	1
BOLLM2L	i02797Gh	1
BOLLM2L	i02801Gh	1
BOLLM2L	i02803Gh	1
BOLLM2L	i02882Gh	1
BOLLM2L	i03020Gh	1
BOLLM2L	i03021Gh	1
BOLLM2L	i03022Gh	1
BOLLM2L	i03023Gh	1
BOLLM2L	i03024Gh	1
BOLLM2L	i03026Gh	1
BOLLM2L	i03027Gh	1
BOLLM2L	i03028Gh	1
BOLLM2L	i03029Gh	1
BOLLM2L	i03032Gh	1
BOLLM2L	i03124Gh	1
BOLLM2L	i03125Gh	1
BOLLM2L	i03785Gh	1
BOLLM2L	i03787Gh	1
BOLLM2L	i04439Gh	1
BOLLM2L	i04762Gh	1
BOLLM2L	i04763Gh	1
BOLLM2L	i04764Gh	1
BOLLM2L	i04765Gh	1
BOLLM2L	i04855Gh	1
BOLLM2L	i05022Gh	1
BOLLM2L	i05024Gh	1
BOLLM2L	i05025Gh	1
BOLLM2L	i05028Gh	1
BOLLM2L	i05029Gh	1
BOLLM2L	i05086Gh	1
BOLLM2L	i05087Gh	1
BOLLM2L	i05088Gh	1
BOLLM2L	i05090Gh	1
BOLLM2L	i05417Gh	1
BOLLM2L	i05526Gh	1
BOLLM2L	i05530Gh	1
BOLLM2L	i05629Gh	1
BOLLM2L	i05631Gh	1
BOLLM2L	i05845Gh	1
BOLLM2L	i05856Gh	1
BOLLM2L	i05857Gh	1
BOLLM2L	i05914Gh	1
BOLLM2L	i05935Gh	1
BOLLM2L	i06258Gh	1
BOLLM2L	i06269Gh	1
BOLLM2L	i06275Gh	1
BOLLM2L	i06277Gh	1
BOLLM2L	i06285Gh	1
BOLLM2L	i06287Gh	1
BOLLM2L	i06289Gh	1
BOLLM2L	i06295Gh	1
BOLLM2L	i06297Gh	1
BOLLM2L	i06318Gh	1
BOLLM2L	i06319Gh	1
BOLLM2L	i06322Gh	1
BOLLM2L	i06323Gh	1
BOLLM2L	i06326Gh	1
BOLLM2L	i06346Gh	1
BOLLM2L	i06386Gh	1
BOLLM2L	i06388Gh	1
BOLLM2L	i06410Gh	1
BOLLM2L	i06411Gh	1
BOLLM2L	i06413Gh	1
BOLLM2L	i06419Gh	1
BOLLM2L	i06420Gh	1
BOLLM2L	i06466Gh	1
BOLLM2L	i06467Gh	1
BOLLM2L	i06469Gh	1
BOLLM2L	i06618Gh	1
BOLLM2L	i06621Gh	1
BOLLM2L	i06622Gh	1
BOLLM2L	i06624Gh	1
BOLLM2L	i06625Gh	1
BOLLM2L	i06626Gh	1
BOLLM2L	i06628Gh	1
BOLLM2L	i06629Gh	1
BOLLM2L	i06630Gh	1
BOLLM2L	i06667Gh	1
BOLLM2L	i06890Gh	1
BOLLM2L	i06892Gh	1
BOLLM2L	i06916Gh	1
BOLLM2L	i06918Gh	1
BOLLM2L	i06920Gh	1
BOLLM2L	i06949Gh	1
BOLLM2L	i06950Gh	1
BOLLM2L	i07547Gh	1
BOLLM2L	i07797Gh	1
BOLLM2L	i08288Gh	1
BOLLM2L	i08289Gh	1
BOLLM2L	i08305Gh	1
BOLLM2L	i08307Gh	1
BOLLM2L	i08308Gh	1
BOLLM2L	i08309Gh	1
BOLLM2L	i08381Gh	1
BOLLM2L	i08618Gh	1
BOLLM2L	i08922Gh	1
BOLLM2L	i08924Gh	1
BOLLM2L	i08926Gh	1
BOLLM2L	i08945Gh	1
BOLLM2L	i08948Gh	1
BOLLM2L	i09166Gh	1
BOLLM2L	i09272Gh	1
BOLLM2L	i09929Gh	1
BOLLM2L	i10578Gh	1
BOLLM2L	i10582Gh	1
BOLLM2L	i10598Gh	1
BOLLM2L	i10599Gh	1
BOLLM2L	i10725Gh	1
BOLLM2L	i11590Gh	1
BOLLM2L	i12206Gh	1
BOLLM2L	i12209Gh	1
BOLLM2L	i12258Gh	1
BOLLM2L	i12261Gh	1
BOLLM2L	i12263Gh	1
BOLLM2L	i12495Gh	1
BOLLM2L	i12496Gh	1
BOLLM2L	i12964Gh	1
BOLLM2L	i13097Gh	1
BOLLM2L	i13260Gh	1
BOLLM2L	i13285Gh	1
BOLLM2L	i13286Gh	1
BOLLM2L	i13289Gh	1
BOLLM2L	i13290Gh	1
BOLLM2L	i13316Gh	1
BOLLM2L	i13317Gh	1
BOLLM2L	i13318Gh	1
BOLLM2L	i13319Gh	1
BOLLM2L	i13320Gh	1
BOLLM2L	i13323Gh	1
BOLLM2L	i13324Gh	1
BOLLM2L	i13326Gh	1
BOLLM2L	i13328Gh	1
BOLLM2L	i13329Gh	1
BOLLM2L	i13330Gh	1
BOLLM2L	i13332Gh	1
BOLLM2L	i13341Gh	1
BOLLM2L	i13342Gh	1
BOLLM2L	i13343Gh	1
BOLLM2L	i13345Gh	1
BOLLM2L	i13347Gh	1
BOLLM2L	i13350Gh	1
BOLLM2L	i13354Gh	1
BOLLM2L	i13489Gh	1
BOLLM2L	i13534Gh	1
BOLLM2L	i13537Gh	1
BOLLM2L	i13538Gh	1
BOLLM2L	i13629Gh	1
BOLLM2L	i13630Gh	1
BOLLM2L	i14346Gh	1
BOLLM2L	i14489Gh	1
BOLLM2L	i14690Gh	1
BOLLM2L	i14700Gh	1
BOLLM2L	i14738Gh	1
BOLLM2L	i14786Gh	1
BOLLM2L	i14808Gh	1
BOLLM2L	i15391Gh	1
BOLLM2L	i15392Gh	1
BOLLM2L	i15393Gh	1
BOLLM2L	i15395Gh	1
BOLLM2L	i15499Gh	1
BOLLM2L	i15646Gh	1
BOLLM2L	i15799Gh	1
BOLLM2L	i15860Gh	1
BOLLM2L	i15861Gh	1
BOLLM2L	i15879Gh	1
BOLLM2L	i15880Gh	1
BOLLM2L	i15961Gh	1
BOLLM2L	i15996Gh	1
BOLLM2L	i16404Gh	1
BOLLM2L	i16644Gh	1
BOLLM2L	i17108Gh	1
BOLLM2L	i17593Gh	1
BOLLM2L	i17620Gh	1
BOLLM2L	i17732Gh	1
BOLLM2L	i17921Gh	1
BOLLM2L	i17969Gh	1
BOLLM2L	i18391Gh	1
BOLLM2L	i18417Gh	2
BOLLM2L	i18418Gh	1
BOLLM2L	i18421Gh	1
BOLLM2L	i18422Gh	1
BOLLM2L	i18423Gh	1
BOLLM2L	i18424Gh	1
BOLLM2L	i18428Gh	1
BOLLM2L	i18429Gh	1
BOLLM2L	i18430Gh	1
BOLLM2L	i18431Gh	1
BOLLM2L	i18432Gh	1
BOLLM2L	i18436Gh	1
BOLLM2L	i18440Gh	1
BOLLM2L	i18442Gh	1
BOLLM2L	i18449Gh	1
BOLLM2L	i18450Gh	1
BOLLM2L	i18451Gh	1
BOLLM2L	i18455Gh	1
BOLLM2L	i18463Gh	1
BOLLM2L	i18464Gh	1
BOLLM2L	i18468Gh	1
BOLLM2L	i18469Gh	1
BOLLM2L	i18470Gh	1
BOLLM2L	i18485Gh	1
BOLLM2L	i18509Gh	1
BOLLM2L	i18510Gh	1
BOLLM2L	i18843Gh	1
BOLLM2L	i18868Gh	1
BOLLM2L	i19001Gh	1
BOLLM2L	i19038Gh	1
BOLLM2L	i19061Gh	1
BOLLM2L	i19232Gh	1
BOLLM2L	i19234Gh	1
BOLLM2L	i19239Gh	1
BOLLM2L	i19284Gh	1
BOLLM2L	i19481Gh	1
BOLLM2L	i19482Gh	1
BOLLM2L	i19552Gh	1
BOLLM2L	i19575Gh	1
BOLLM2L	i19671Gh	1
BOLLM2L	i19840Gh	1
BOLLM2L	i20110Gh	2
BOLLM2L	i20291Gh	1
BOLLM2L	i20293Gh	1
BOLLM2L	i20295Gh	1
BOLLM2L	i20297Gh	1
BOLLM2L	i20301Gh	1
BOLLM2L	i20303Gh	1
BOLLM2L	i20304Gh	1
BOLLM2L	i20306Gh	1
BOLLM2L	i20308Gh	1
BOLLM2L	i20498Gh	1
BOLLM2L	i20625Gh	1
BOLLM2L	i20626Gh	1
BOLLM2L	i20668Gh	1
BOLLM2L	i20669Gh	1
BOLLM2L	i20750Gh	1
BOLLM2L	i20770Gh	1
BOLLM2L	i20786Gh	1
BOLLM2L	i20808Gh	1
BOLLM2L	i20830Gh	1
BOLLM2L	i20833Gh	1
BOLLM2L	i20920Gh	1
BOLLM2L	i20940Gh	1
BOLLM2L	i20980Gh	1
BOLLM2L	i20995Gh	1
BOLLM2L	i21012Gh	1
BOLLM2L	i21058Gh	1
BOLLM2L	i21099Gh	1
BOLLM2L	i21102Gh	1
BOLLM2L	i21151Gh	1
BOLLM2L	i21156Gh	1
BOLLM2L	i21171Gh	1
BOLLM2L	i21236Gh	1
BOLLM2L	i21242Gh	1
BOLLM2L	i21243Gh	1
BOLLM2L	i21290Gh	1
BOLLM2L	i21316Gh	1
BOLLM2L	i21317Gh	1
BOLLM2L	i21318Gh	1
BOLLM2L	i21440Gh	1
BOLLM2L	i21458Gh	1
BOLLM2L	i21482Gh	1
BOLLM2L	i21483Gh	1
BOLLM2L	i21569Gh	1
BOLLM2L	i21579Gh	1
BOLLM2L	i21615Gh	1
BOLLM2L	i21630Gh	1
BOLLM2L	i21647Gh	1
BOLLM2L	i21666Gh	1
BOLLM2L	i21706Gh	1
BOLLM2L	i21721Gh	1
BOLLM2L	i21737Gh	1
BOLLM2L	i21742Gh	1
BOLLM2L	i21743Gh	1
BOLLM2L	i21754Gh	1
BOLLM2L	i21759Gh	1
BOLLM2L	i21793Gh	1
BOLLM2L	i21794Gh	1
BOLLM2L	i21815Gh	1
BOLLM2L	i21840Gh	1
BOLLM2L	i21895Gh	1
BOLLM2L	i21902Gh	1
BOLLM2L	i22137Gh	1
BOLLM2L	i22167Gh	1
BOLLM2L	i22182Gh	1
BOLLM2L	i22191Gh	1
BOLLM2L	i22195Gh	1
BOLLM2L	i22236Gh	1
BOLLM2L	i22281Gh	1
BOLLM2L	i22347Gh	1
BOLLM2L	i22376Gh	1
BOLLM2L	i22426Gh	1
BOLLM2L	i22432Gh	1
BOLLM2L	i22452Gh	1
BOLLM2L	i22483Gh	1
BOLLM2L	i22490Gh	1
BOLLM2L	i22500Gh	1
BOLLM2L	i22508Gh	1
BOLLM2L	i22535Gh	1
BOLLM2L	i22556Gh	1
BOLLM2L	i22583Gh	1
BOLLM2L	i22613Gh	1
BOLLM2L	i22623Gh	1
BOLLM2L	i22627Gh	1
BOLLM2L	i22637Gh	1
BOLLM2L	i22685Gh	1
BOLLM2L	i22696Gh	1
BOLLM2L	i22802Gh	1
BOLLM2L	i22838Gh	1
BOLLM2L	i22870Gh	1
BOLLM2L	i22978Gh	1
BOLLM2L	i23111Gh	1
BOLLM2L	i23205Gh	1
BOLLM2L	i23269Gh	1
BOLLM2L	i23317Gh	1
BOLLM2L	i23318Gh	1
BOLLM2L	i23346Gh	1
BOLLM2L	i23350Gh	1
BOLLM2L	i23489Gh	1
BOLLM2L	i23532Gh	1
BOLLM2L	i23537Gh	1
BOLLM2L	i23634Gh	1
BOLLM2L	i23694Gh	1
BOLLM2L	i23850Gh	1
BOLLM2L	i23871Gh	1
BOLLM2L	i24049Gh	1
BOLLM2L	i24060Gh	1
BOLLM2L	i24078Gh	1
BOLLM2L	i24119Gh	1
BOLLM2L	i24387Gh	1
BOLLM2L	i24392Gh	1
BOLLM2L	i24621Gh	1
BOLLM2L	i24718Gh	1
BOLLM2L	i24729Gh	1
BOLLM2L	i24873Gh	1
BOLLM2L	i24895Gh	1
BOLLM2L	i24924Gh	1
BOLLM2L	i25020Gh	1
BOLLM2L	i25042Gh	1
BOLLM2L	i25078Gh	1
BOLLM2L	i25079Gh	1
BOLLM2L	i25087Gh	1
BOLLM2L	i25112Gh	1
BOLLM2L	i25186Gh	1
BOLLM2L	i25187Gh	1
BOLLM2L	i25412Gh	1
BOLLM2L	i25413Gh	1
BOLLM2L	i25430Gh	1
BOLLM2L	i25532Gh	1
BOLLM2L	i25581Gh	1
BOLLM2L	i25584Gh	1
BOLLM2L	i25632Gh	1
BOLLM2L	i25694Gh	1
BOLLM2L	i25719Gh	1
BOLLM2L	i25729Gh	1
BOLLM2L	i25783Gh	1
BOLLM2L	i25788Gh	1
BOLLM2L	i25835Gh	1
BOLLM2L	i25852Gh	1
BOLLM2L	i25853Gh	1
BOLLM2L	i25883Gh	1
BOLLM2L	i25940Gh	1
BOLLM2L	i25959Gh	1
BOLLM2L	i26152Gh	1
BOLLM2L	i26189Gh	1
BOLLM2L	i26235Gh	1
BOLLM2L	i26246Gh	1
BOLLM2L	i26320Gh	1
BOLLM2L	i26385Gh	1
BOLLM2L	i26393Gh	1
BOLLM2L	i26406Gh	1
BOLLM2L	i26433Gh	1
BOLLM2L	i26470Gh	1
BOLLM2L	i26485Gh	1
BOLLM2L	i26491Gh	1
BOLLM2L	i26530Gh	1
BOLLM2L	i26532Gh	1
BOLLM2L	i26534Gh	1
BOLLM2L	i26577Gh	1
BOLLM2L	i26639Gh	1
BOLLM2L	i26660Gh	1
BOLLM2L	i26761Gh	1
BOLLM2L	i26785Gh	1
BOLLM2L	i26786Gh	1
BOLLM2L	i26794Gh	1
BOLLM2L	i26812Gh	1
BOLLM2L	i26898Gh	1
BOLLM2L	i26901Gh	1
BOLLM2L	i27008Gh	1
BOLLM2L	i27017Gh	1
BOLLM2L	i27027Gh	1
BOLLM2L	i27054Gh	1
BOLLM2L	i27093Gh	1
BOLLM2L	i27109Gh	1
BOLLM2L	i27121Gh	1
BOLLM2L	i27122Gh	1
BOLLM2L	i27129Gh	1
BOLLM2L	i27155Gh	1
BOLLM2L	i27160Gh	1
BOLLM2L	i27173Gh	1
BOLLM2L	i27216Gh	1
BOLLM2L	i27251Gh	1
BOLLM2L	i27314Gh	1
BOLLM2L	i27361Gh	1
BOLLM2L	i27482Gh	1
BOLLM2L	i27682Gh	1
BOLLM2L	i27749Gh	1
BOLLM2L	i27844Gh	1
BOLLM2L	i27873Gh	1
BOLLM2L	i27895Gh	1
BOLLM2L	i27991Gh	1
BOLLM2L	i28142Gh	1
BOLLM2L	i28157Gh	1
BOLLM2L	i28204Gh	1
BOLLM2L	i28308Gh	1
BOLLM2L	i28424Gh	1
BOLLM2L	i28452Gh	1
BOLLM2L	i28456Gh	1
BOLLM2L	i28457Gh	1
BOLLM2L	i28462Gh	1
BOLLM2L	i28496Gh	1
BOLLM2L	i28505Gh	1
BOLLM2L	i28512Gh	1
BOLLM2L	i28518Gh	1
BOLLM2L	i28544Gh	1
BOLLM2L	i28612Gh	1
BOLLM2L	i28727Gh	1
BOLLM2L	i28755Gh	1
BOLLM2L	i28866Gh	1
BOLLM2L	i28927Gh	1
BOLLM2L	i28946Gh	1
BOLLM2L	i29039Gh	1
BOLLM2L	i29040Gh	1
BOLLM2L	i29126Gh	1
BOLLM2L	i29195Gh	1
BOLLM2L	i29224Gh	1
BOLLM2L	i29310Gh	1
BOLLM2L	i29343Gh	1
BOLLM2L	i29423Gh	1
BOLLM2L	i29454Gh	1
BOLLM2L	i29514Gh	1
BOLLM2L	i29591Gh	1
BOLLM2L	i29612Gh	1
BOLLM2L	i29621Gh	1
BOLLM2L	i29636Gh	1
BOLLM2L	i29895Gh	1
BOLLM2L	i29962Gh	1
BOLLM2L	i30005Gh	1
BOLLM2L	i30013Gh	1
BOLLM2L	i30055Gh	1
BOLLM2L	i30163Gh	1
BOLLM2L	i30164Gh	1
BOLLM2L	i30186Gh	1
BOLLM2L	i30206Gh	1
BOLLM2L	i30211Gh	1
BOLLM2L	i30226Gh	1
BOLLM2L	i30315Gh	1
BOLLM2L	i30338Gh	1
BOLLM2L	i30341Gh	1
BOLLM2L	i30393Gh	1
BOLLM2L	i30411Gh	1
BOLLM2L	i30552Gh	1
BOLLM2L	i30561Gh	1
BOLLM2L	i30586Gh	1
BOLLM2L	i30632Gh	1
BOLLM2L	i30713Gh	1
BOLLM2L	i30765Gh	1
BOLLM2L	i30779Gh	1
BOLLM2L	i30792Gh	1
BOLLM2L	i30826Gh	1
BOLLM2L	i30865Gh	1
BOLLM2L	i30908Gh	1
BOLLM2L	i30963Gh	1
BOLLM2L	i30964Gh	1
BOLLM2L	i31106Gh	1
BOLLM2L	i31182Gh	1
BOLLM2L	i31253Gh	1
BOLLM2L	i31273Gh	1
BOLLM2L	i31282Gh	1
BOLLM2L	i31302Gh	1
BOLLM2L	i31303Gh	1
BOLLM2L	i31306Gh	1
BOLLM2L	i31328Gh	1
BOLLM2L	i31330Gh	1
BOLLM2L	i31430Gh	1
BOLLM2L	i31498Gh	1
BOLLM2L	i31532Gh	1
BOLLM2L	i31557Gh	1
BOLLM2L	i31558Gh	1
BOLLM2L	i31692Gh	1
BOLLM2L	i31743Gh	1
BOLLM2L	i31810Gh	1
BOLLM2L	i31852Gh	1
BOLLM2L	i31855Gh	1
BOLLM2L	i32164Gh	1
BOLLM2L	i32165Gh	1
BOLLM2L	i32190Gh	1
BOLLM2L	i32191Gh	1
BOLLM2L	i32260Gh	1
BOLLM2L	i32292Gh	1
BOLLM2L	i32293Gh	1
BOLLM2L	i32332Gh	1
BOLLM2L	i32372Gh	1
BOLLM2L	i32428Gh	1
BOLLM2L	i32571Gh	1
BOLLM2L	i32624Gh	1
BOLLM2L	i32631Gh	1
BOLLM2L	i32679Gh	1
BOLLM2L	i32819Gh	1
BOLLM2L	i32825Gh	1
BOLLM2L	i32835Gh	1
BOLLM2L	i32883Gh	1
BOLLM2L	i32897Gh	1
BOLLM2L	i32898Gh	1
BOLLM2L	i32907Gh	1
BOLLM2L	i32938Gh	1
BOLLM2L	i32939Gh	1
BOLLM2L	i33031Gh	1
BOLLM2L	i33043Gh	1
BOLLM2L	i33080Gh	1
BOLLM2L	i33089Gh	1
BOLLM2L	i33133Gh	1
BOLLM2L	i33179Gh	1
BOLLM2L	i33402Gh	1
BOLLM2L	i33433Gh	1
BOLLM2L	i33434Gh	1
BOLLM2L	i33489Gh	1
BOLLM2L	i33612Gh	1
BOLLM2L	i33639Gh	1
BOLLM2L	i33665Gh	1
BOLLM2L	i33681Gh	1
BOLLM2L	i33718Gh	1
BOLLM2L	i33805Gh	1
BOLLM2L	i34282Gh	1
BOLLM2L	i34306Gh	1
BOLLM2L	i34374Gh	1
BOLLM2L	i34493Gh	1
BOLLM2L	i34544Gh	1
BOLLM2L	i34546Gh	1
BOLLM2L	i34592Gh	1
BOLLM2L	i34610Gh	1
BOLLM2L	i34611Gh	1
BOLLM2L	i34626Gh	1
BOLLM2L	i34659Gh	1
BOLLM2L	i34688Gh	1
BOLLM2L	i34767Gh	1
BOLLM2L	i34864Gh	1
BOLLM2L	i34903Gh	1
BOLLM2L	i35003Gh	1
BOLLM2L	i35011Gh	1
BOLLM2L	i35116Gh	1
BOLLM2L	i35121Gh	1
BOLLM2L	i35272Gh	1
BOLLM2L	i35303Gh	1
BOLLM2L	i35402Gh	1
BOLLM2L	i35508Gh	1
BOLLM2L	i35534Gh	1
BOLLM2L	i35615Gh	1
BOLLM2L	i35655Gh	1
BOLLM2L	i35697Gh	1
BOLLM2L	i35712Gh	1
BOLLM2L	i35722Gh	1
BOLLM2L	i35731Gh	1
BOLLM2L	i35890Gh	1
BOLLM2L	i35900Gh	1
BOLLM2L	i35978Gh	1
BOLLM2L	i36002Gh	1
BOLLM2L	i36055Gh	1
BOLLM2L	i36096Gh	1
BOLLM2L	i36113Gh	1
BOLLM2L	i36124Gh	1
BOLLM2L	i36125Gh	1
BOLLM2L	i36220Gh	1
BOLLM2L	i36236Gh	1
BOLLM2L	i36243Gh	1
BOLLM2L	i36245Gh	1
BOLLM2L	i36297Gh	1
BOLLM2L	i36330Gh	1
BOLLM2L	i36368Gh	1
BOLLM2L	i36415Gh	1
BOLLM2L	i36436Gh	1
BOLLM2L	i36572Gh	1
BOLLM2L	i36573Gh	1
BOLLM2L	i36711Gh	1
BOLLM2L	i36712Gh	1
BOLLM2L	i36716Gh	1
BOLLM2L	i36760Gh	1
BOLLM2L	i36805Gh	1
BOLLM2L	i36815Gh	1
BOLLM2L	i36816Gh	1
BOLLM2L	i36921Gh	1
BOLLM2L	i36922Gh	1
BOLLM2L	i36957Gh	1
BOLLM2L	i37159Gh	1
BOLLM2L	i37211Gh	1
BOLLM2L	i37228Gh	1
BOLLM2L	i37260Gh	1
BOLLM2L	i37261Gh	1
BOLLM2L	i37352Gh	1
BOLLM2L	i37366Gh	1
BOLLM2L	i37448Gh	1
BOLLM2L	i37459Gh	1
BOLLM2L	i37535Gh	1
BOLLM2L	i37581Gh	1
BOLLM2L	i37591Gh	1
BOLLM2L	i37593Gh	1
BOLLM2L	i37678Gh	1
BOLLM2L	i37679Gh	1
BOLLM2L	i37752Gh	1
BOLLM2L	i37753Gh	1
BOLLM2L	i37777Gh	1
BOLLM2L	i37837Gh	1
BOLLM2L	i37838Gh	1
BOLLM2L	i37848Gh	1
BOLLM2L	i37870Gh	1
BOLLM2L	i38018Gh	1
BOLLM2L	i38053Gh	1
BOLLM2L	i38117Gh	1
BOLLM2L	i38139Gh	1
BOLLM2L	i38140Gh	1
BOLLM2L	i38141Gh	1
BOLLM2L	i38191Gh	1
BOLLM2L	i38203Gh	1
BOLLM2L	i38239Gh	1
BOLLM2L	i38240Gh	1
BOLLM2L	i38335Gh	1
BOLLM2L	i38380Gh	1
BOLLM2L	i38381Gh	1
BOLLM2L	i38405Gh	1
BOLLM2L	i38406Gh	1
BOLLM2L	i38446Gh	1
BOLLM2L	i38494Gh	1
BOLLM2L	i38495Gh	1
BOLLM2L	i38505Gh	1
BOLLM2L	i38509Gh	1
BOLLM2L	i38599Gh	1
BOLLM2L	i38642Gh	1
BOLLM2L	i38662Gh	1
BOLLM2L	i38663Gh	1
BOLLM2L	i38666Gh	1
BOLLM2L	i38730Gh	1
BOLLM2L	i38794Gh	1
BOLLM2L	i38832Gh	1
BOLLM2L	i38835Gh	1
BOLLM2L	i39026Gh	1
BOLLM2L	i39155Gh	1
BOLLM2L	i39206Gh	2
BOLLM2L	i39243Gh	1
BOLLM2L	i39337Gh	1
BOLLM2L	i39338Gh	1
BOLLM2L	i39405Gh	1
BOLLM2L	i39428Gh	1
BOLLM2L	i39466Gh	1
BOLLM2L	i39519Gh	1
BOLLM2L	i39548Gh	1
BOLLM2L	i39609Gh	1
BOLLM2L	i39610Gh	1
BOLLM2L	i39633Gh	1
BOLLM2L	i39634Gh	1
BOLLM2L	i39637Gh	1
BOLLM2L	i39716Gh	1
BOLLM2L	i39797Gh	1
BOLLM2L	i39798Gh	1
BOLLM2L	i39802Gh	1
BOLLM2L	i39881Gh	1
BOLLM2L	i39882Gh	1
BOLLM2L	i39883Gh	1
BOLLM2L	i39891Gh	1
BOLLM2L	i39902Gh	1
BOLLM2L	i39986Gh	1
BOLLM2L	i40046Gh	1
BOLLM2L	i40068Gh	1
BOLLM2L	i40120Gh	1
BOLLM2L	i40159Gh	1
BOLLM2L	i40160Gh	1
BOLLM2L	i40296Gh	1
BOLLM2L	i40332Gh	1
BOLLM2L	i40375Gh	1
BOLLM2L	i40440Gh	1
BOLLM2L	i40523Gh	1
BOLLM2L	i40534Gh	1
BOLLM2L	i40569Gh	1
BOLLM2L	i40570Gh	1
BOLLM2L	i40608Gh	1
BOLLM2L	i40610Gh	1
BOLLM2L	i40611Gh	1
BOLLM2L	i40615Gh	1
BOLLM2L	i40629Gh	1
BOLLM2L	i40699Gh	1
BOLLM2L	i40700Gh	1
BOLLM2L	i40734Gh	1
BOLLM2L	i40735Gh	1
BOLLM2L	i40739Gh	1
BOLLM2L	i40800Gh	1
BOLLM2L	i40807Gh	1
BOLLM2L	i40808Gh	1
BOLLM2L	i40905Gh	1
BOLLM2L	i40910Gh	1
BOLLM2L	i40928Gh	1
BOLLM2L	i41080Gh	1
BOLLM2L	i41171Gh	1
BOLLM2L	i41172Gh	1
BOLLM2L	i41293Gh	1
BOLLM2L	i41294Gh	1
BOLLM2L	i41353Gh	1
BOLLM2L	i41382Gh	1
BOLLM2L	i41493Gh	1
BOLLM2L	i41611Gh	1
BOLLM2L	i41645Gh	1
BOLLM2L	i41671Gh	1
BOLLM2L	i41799Gh	1
BOLLM2L	i41800Gh	1
BOLLM2L	i41809Gh	1
BOLLM2L	i41815Gh	1
BOLLM2L	i41860Gh	1
BOLLM2L	i41900Gh	1
BOLLM2L	i41913Gh	1
BOLLM2L	i41968Gh	1
BOLLM2L	i41971Gh	1
BOLLM2L	i41972Gh	1
BOLLM2L	i41983Gh	1
BOLLM2L	i42085Gh	1
BOLLM2L	i42114Gh	1
BOLLM2L	i42124Gh	1
BOLLM2L	i42126Gh	1
BOLLM2L	i42147Gh	1
BOLLM2L	i42186Gh	1
BOLLM2L	i42201Gh	1
BOLLM2L	i42244Gh	1
BOLLM2L	i42245Gh	1
BOLLM2L	i42290Gh	1
BOLLM2L	i42306Gh	1
BOLLM2L	i42373Gh	1
BOLLM2L	i42482Gh	1
BOLLM2L	i42543Gh	1
BOLLM2L	i42544Gh	1
BOLLM2L	i42547Gh	1
BOLLM2L	i42548Gh	1
BOLLM2L	i42569Gh	1
BOLLM2L	i42620Gh	1
BOLLM2L	i42667Gh	1
BOLLM2L	i42720Gh	1
BOLLM2L	i42721Gh	1
BOLLM2L	i42743Gh	1
BOLLM2L	i42757Gh	1
BOLLM2L	i42758Gh	1
BOLLM2L	i42780Gh	1
BOLLM2L	i42814Gh	1
BOLLM2L	i42822Gh	1
BOLLM2L	i42858Gh	1
BOLLM2L	i42861Gh	1
BOLLM2L	i42879Gh	1
BOLLM2L	i42903Gh	1
BOLLM2L	i42928Gh	1
BOLLM2L	i42975Gh	1
BOLLM2L	i42983Gh	1
BOLLM2L	i43018Gh	1
BOLLM2L	i43170Gh	1
BOLLM2L	i43399Gh	1
BOLLM2L	i43430Gh	1
BOLLM2L	i43491Gh	1
BOLLM2L	i43647Gh	1
BOLLM2L	i43666Gh	1
BOLLM2L	i43785Gh	1
BOLLM2L	i43790Gh	1
BOLLM2L	i43809Gh	1
BOLLM2L	i43831Gh	1
BOLLM2L	i43832Gh	1
BOLLM2L	i43900Gh	1
BOLLM2L	i43949Gh	1
BOLLM2L	i44086Gh	1
BOLLM2L	i44127Gh	1
BOLLM2L	i44132Gh	1
BOLLM2L	i44146Gh	1
BOLLM2L	i44196Gh	1
BOLLM2L	i44283Gh	1
BOLLM2L	i44307Gh	1
BOLLM2L	i44388Gh	1
BOLLM2L	i44477Gh	1
BOLLM2L	i44495Gh	1
BOLLM2L	i44520Gh	1
BOLLM2L	i44615Gh	1
BOLLM2L	i44647Gh	1
BOLLM2L	i44799Gh	1
BOLLM2L	i45252Gh	1
BOLLM2L	i45379Gh	1
BOLLM2L	i45449Gh	1
BOLLM2L	i45455Gh	1
BOLLM2L	i45522Gh	1
BOLLM2L	i45532Gh	1
BOLLM2L	i45550Gh	1
BOLLM2L	i45639Gh	1
BOLLM2L	i45710Gh	1
BOLLM2L	i45718Gh	1
BOLLM2L	i45802Gh	1
BOLLM2L	i45841Gh	1
BOLLM2L	i45861Gh	1
BOLLM2L	i45904Gh	1
BOLLM2L	i45907Gh	1
BOLLM2L	i46020Gh	1
BOLLM2L	i46100Gh	1
BOLLM2L	i46113Gh	1
BOLLM2L	i46157Gh	1
BOLLM2L	i46183Gh	1
BOLLM2L	i46206Gh	1
BOLLM2L	i46233Gh	1
BOLLM2L	i46234Gh	1
BOLLM2L	i46295Gh	1
BOLLM2L	i46368Gh	1
BOLLM2L	i46369Gh	1
BOLLM2L	i46440Gh	1
BOLLM2L	i46452Gh	1
BOLLM2L	i46515Gh	1
BOLLM2L	i46524Gh	1
BOLLM2L	i46562Gh	1
BOLLM2L	i46616Gh	1
BOLLM2L	i46669Gh	1
BOLLM2L	i46753Gh	1
BOLLM2L	i46770Gh	1
BOLLM2L	i46836Gh	1
BOLLM2L	i46857Gh	1
BOLLM2L	i46889Gh	1
BOLLM2L	i46904Gh	1
BOLLM2L	i46928Gh	1
BOLLM2L	i46992Gh	1
BOLLM2L	i46993Gh	1
BOLLM2L	i47137Gh	1
BOLLM2L	i47140Gh	1
BOLLM2L	i47242Gh	1
BOLLM2L	i47288Gh	1
BOLLM2L	i47339Gh	1
BOLLM2L	i47384Gh	1
BOLLM2L	i47411Gh	1
BOLLM2L	i47412Gh	1
BOLLM2L	i47441Gh	1
BOLLM2L	i47527Gh	1
BOLLM2L	i47671Gh	1
BOLLM2L	i47724Gh	1
BOLLM2L	i47798Gh	1
BOLLM2L	i47844Gh	1
BOLLM2L	i47845Gh	1
BOLLM2L	i47895Gh	1
BOLLM2L	i47928Gh	1
BOLLM2L	i47969Gh	1
BOLLM2L	i47970Gh	1
BOLLM2L	i48028Gh	1
BOLLM2L	i48049Gh	1
BOLLM2L	i48091Gh	1
BOLLM2L	i48181Gh	1
BOLLM2L	i48269Gh	1
BOLLM2L	i48326Gh	1
BOLLM2L	i48402Gh	1
BOLLM2L	i48426Gh	1
BOLLM2L	i48450Gh	1
BOLLM2L	i48572Gh	1
BOLLM2L	i49008Gh	1
BOLLM2L	i49174Gh	1
BOLLM2L	i49262Gh	1
BOLLM2L	i49296Gh	1
BOLLM2L	i49524Gh	1
BOLLM2L	i49701Gh	1
BOLLM2L	i50131Gb	1
BOLLM2L	i50153Gb	1
BOLLM2L	i50401Gb	1
BOLLM2L	i50435Gb	1
BOLLM2L	i50994Gb	1
BOLLM2L	i51144Gb	1
BOLLM2L	i51423Gb	1
BOLLM2L	i52554Gb	1
BOLLM2L	i52966Gb	1
BOLLM2L	i53569Gb	1
BOLLM2L	i53625Gb	1
BOLLM2L	i54461Gb	1
BOLLM2L	i55451Gb	1
BOLLM2L	i55962Gb	1
BOLLM2L	i58224Gb	1
BOLLM2L	i58249Gb	1
BOLLM2L	i58696Gb	1
BOLLM2L	i59225Gb	1
BOLLM2L	i59329Gb	1
BOLLM2L	i59613Gb	1
BOLLM2L	i60262Gb	1
BOLLM2L	i60454Gb	1
BOLLM2L	i60808Gt	1
BOLLM2L	i61084Gt	1
BOLLM2L	i62382Gt	1
BOLLM2L	i63080Gt	1
BOLLM2L	i65309Gm	1
BOLLM2L	i69247Gl	1
BOLLM2S	i00117Gh	1
BOLLM2S	i00169Gh	1
BOLLM2S	i00234Gh	1
BOLLM2S	i00261Gh	1
BOLLM2S	i00311Gh	1
BOLLM2S	i00474Gh	1
BOLLM2S	i00515Gh	1
BOLLM2S	i00933Gh	1
BOLLM2S	i01543Gh	1
BOLLM2S	i01545Gh	1
BOLLM2S	i01997Gh	1
BOLLM2S	i01998Gh	1
BOLLM2S	i01999Gh	1
BOLLM2S	i02011Gh	1
BOLLM2S	i02060Gh	1
BOLLM2S	i02064Gh	1
BOLLM2S	i02388Gh	1
BOLLM2S	i02518Gh	1
BOLLM2S	i02519Gh	1
BOLLM2S	i02642Gh	1
BOLLM2S	i02643Gh	1
BOLLM2S	i02645Gh	1
BOLLM2S	i02646Gh	1
BOLLM2S	i02647Gh	1
BOLLM2S	i02648Gh	1
BOLLM2S	i02649Gh	1
BOLLM2S	i02650Gh	1
BOLLM2S	i02651Gh	1
BOLLM2S	i02652Gh	1
BOLLM2S	i02653Gh	1
BOLLM2S	i02656Gh	1
BOLLM2S	i02659Gh	1
BOLLM2S	i02661Gh	1
BOLLM2S	i02662Gh	1
BOLLM2S	i02663Gh	1
BOLLM2S	i02664Gh	1
BOLLM2S	i02665Gh	1
BOLLM2S	i02666Gh	1
BOLLM2S	i02667Gh	1
BOLLM2S	i02668Gh	1
BOLLM2S	i02669Gh	1
BOLLM2S	i02672Gh	1
BOLLM2S	i02673Gh	1
BOLLM2S	i02674Gh	1
BOLLM2S	i02675Gh	1
BOLLM2S	i02677Gh	1
BOLLM2S	i02679Gh	1
BOLLM2S	i02680Gh	1
BOLLM2S	i02681Gh	1
BOLLM2S	i02686Gh	1
BOLLM2S	i02688Gh	1
BOLLM2S	i02689Gh	1
BOLLM2S	i02699Gh	1
BOLLM2S	i02700Gh	1
BOLLM2S	i02702Gh	1
BOLLM2S	i02703Gh	1
BOLLM2S	i02704Gh	1
BOLLM2S	i02707Gh	1
BOLLM2S	i02708Gh	1
BOLLM2S	i02710Gh	1
BOLLM2S	i02711Gh	1
BOLLM2S	i02882Gh	1
BOLLM2S	i03020Gh	1
BOLLM2S	i03021Gh	1
BOLLM2S	i03022Gh	1
BOLLM2S	i03023Gh	1
BOLLM2S	i03024Gh	1
BOLLM2S	i03026Gh	1
BOLLM2S	i03027Gh	1
BOLLM2S	i03028Gh	1
BOLLM2S	i03029Gh	1
BOLLM2S	i03032Gh	1
BOLLM2S	i03066Gh	1
BOLLM2S	i03067Gh	1
BOLLM2S	i03069Gh	1
BOLLM2S	i03785Gh	1
BOLLM2S	i03787Gh	1
BOLLM2S	i04032Gh	1
BOLLM2S	i04033Gh	1
BOLLM2S	i04056Gh	1
BOLLM2S	i04057Gh	1
BOLLM2S	i04058Gh	1
BOLLM2S	i04059Gh	1
BOLLM2S	i04439Gh	1
BOLLM2S	i04762Gh	1
BOLLM2S	i04763Gh	1
BOLLM2S	i04764Gh	1
BOLLM2S	i04765Gh	1
BOLLM2S	i04855Gh	1
BOLLM2S	i05022Gh	1
BOLLM2S	i05024Gh	1
BOLLM2S	i05025Gh	1
BOLLM2S	i05028Gh	1
BOLLM2S	i05029Gh	1
BOLLM2S	i05086Gh	1
BOLLM2S	i05087Gh	1
BOLLM2S	i05088Gh	1
BOLLM2S	i05090Gh	1
BOLLM2S	i05417Gh	1
BOLLM2S	i05526Gh	1
BOLLM2S	i05530Gh	1
BOLLM2S	i05629Gh	1
BOLLM2S	i05631Gh	1
BOLLM2S	i05823Gh	1
BOLLM2S	i05824Gh	1
BOLLM2S	i05825Gh	1
BOLLM2S	i05827Gh	1
BOLLM2S	i05845Gh	1
BOLLM2S	i05856Gh	1
BOLLM2S	i05857Gh	1
BOLLM2S	i05914Gh	1
BOLLM2S	i05935Gh	2
BOLLM2S	i05995Gh	1
BOLLM2S	i05996Gh	1
BOLLM2S	i06195Gh	1
BOLLM2S	i06258Gh	1
BOLLM2S	i06269Gh	1
BOLLM2S	i06275Gh	1
BOLLM2S	i06277Gh	1
BOLLM2S	i06285Gh	1
BOLLM2S	i06287Gh	1
BOLLM2S	i06289Gh	1
BOLLM2S	i06295Gh	1
BOLLM2S	i06297Gh	1
BOLLM2S	i06318Gh	1
BOLLM2S	i06319Gh	1
BOLLM2S	i06322Gh	1
BOLLM2S	i06323Gh	1
BOLLM2S	i06326Gh	1
BOLLM2S	i06346Gh	1
BOLLM2S	i06386Gh	1
BOLLM2S	i06388Gh	1
BOLLM2S	i06410Gh	1
BOLLM2S	i06411Gh	1
BOLLM2S	i06413Gh	1
BOLLM2S	i06419Gh	1
BOLLM2S	i06420Gh	1
BOLLM2S	i06466Gh	1
BOLLM2S	i06467Gh	1
BOLLM2S	i06469Gh	1
BOLLM2S	i06618Gh	2
BOLLM2S	i06621Gh	2
BOLLM2S	i06622Gh	2
BOLLM2S	i06624Gh	2
BOLLM2S	i06625Gh	2
BOLLM2S	i06626Gh	2
BOLLM2S	i06628Gh	1
BOLLM2S	i06629Gh	1
BOLLM2S	i06630Gh	1
BOLLM2S	i06667Gh	1
BOLLM2S	i06890Gh	1
BOLLM2S	i06892Gh	1
BOLLM2S	i06908Gh	1
BOLLM2S	i06916Gh	1
BOLLM2S	i06918Gh	1
BOLLM2S	i06920Gh	1
BOLLM2S	i06949Gh	1
BOLLM2S	i06950Gh	1
BOLLM2S	i07547Gh	1
BOLLM2S	i07797Gh	1
BOLLM2S	i08288Gh	1
BOLLM2S	i08289Gh	1
BOLLM2S	i08381Gh	1
BOLLM2S	i08618Gh	1
BOLLM2S	i08922Gh	1
BOLLM2S	i08924Gh	1
[truncated: 27,952 more rows]
