# Supplementary material for: Outlook for Implementation of Genomics-Based Selection in Public Cotton Breeding Programs
Source: Plants (Basel). 2022 May 29;11(11):1446. doi: 10.3390/plants11111446 (PMC9182660; doi:10.3390/plants11111446)
Supplement: Supplementary file 1 [file plants-11-01446-s001.zip › plants-1707252-supplementary/Supplemental_Table S4.xlsx]

## Sheet: Sheet1
Supplemental Table 4: Standard deviation for the point estimates of prediction ability over 100 runs of cross validation, for the extended trait set.
TRAIT	Overall_mean	Overall_stdev	Yearloc_mean	Yearloc_stdev
Fineness	0.455	0.167	0.137	0.267
Length 2.5%ile by #	0.679	0.164	0.623	0.186
Length 5.0%ile by #	0.625	0.174	0.447	0.251
Length Top 25% Mean by Wt	0.634	0.169	0.454	0.24
Length Mean by #	0.639	0.13	0.401	0.246
Length Mean by Wt	0.646	0.147	0.448	0.237
Immature Fiber Content	0.114	0.198	0.165	0.23
Maturity Ratio	0.486	0.167	0.226	0.28
Short Fiber Content by Wt	0.519	0.131	0.321	0.275
Yellowness	0.483	0.169	0.222	0.285
Elongation	0.714	0.112	0.486	0.226
Upper Half Mean Length	0.593	0.178	0.442	0.23
Strength	0.671	0.142	0.489	0.191
Micronaire	0.406	0.183	0.238	0.253
Reflectance	0.465	0.181	0.196	0.315
Short Fiber Content	0.66	0.127	0.339	0.254
Uniformity Index	0.596	0.119	0.34	0.217
Plant Height	0.291	0.221	0.163	0.234
Seed Oil %	0.24	0.235	0.102	0.276
Seed Protein %	0.099	0.233	0.032	0.247
Bolls/m2, from Lint	0.48	0.184	0.219	0.286
Bolls/m2, from Seed Cotton	0.464	0.173	0.221	0.296
Boll Wt, from Lint	0.351	0.177	0.145	0.242
Boll Wt, from Seed Cotton	0.182	0.264	0.043	0.264
Gin Turnout	0.618	0.139	0.447	0.23
Lint Yield	0.664	0.109	0.332	0.273
Seed Cotton Yield	0.531	0.144	0.247	0.28
Seed Index	0.727	0.122	0.482	0.2
