# Supplementary material for: Outlook for Implementation of Genomics-Based Selection in Public Cotton Breeding Programs
Source: Plants (Basel). 2022 May 29;11(11):1446. doi: 10.3390/plants11111446 (PMC9182660; doi:10.3390/plants11111446)
Supplement: Supplementary file 1 [file plants-11-01446-s001.zip › plants-1707252-supplementary/Supplemental_Table S5.xlsx]

## Sheet: Sheet1
							Prediction Ability Compared to Within Year and Location (% of within prediction ability)
			within_ENV	within_LOC	within_YEAR	between_ENV	Within Location	Within Year	Different Year and Location
AFIS	Fineness	AFIS_FINE	0.16661	0.157733	0.139683	0.156802	1	0.890824	1	Within location is easier
	Length 2.5%ile by #	AFIS_FL_2.5%	0.623132	NA	0.609219	NA	-	#VALUE!	-	-
	Length 5.0%ile by #	AFIS_FL_5%	0.446736	0.46881	0.410713	0.451452	1	0.90976	1	Within location is easier
	Length Mean by #	AFIS_FL_N	0.401074	0.402234	0.353372	0.386456	1	0.914391	1	Within location is easier
	Length Top 25% Mean by Wt	AFIS_FL_UQL	0.454209	0.466433	0.406617	0.446679	1	0.910311	1	Within location is easier
	Length Mean by Wt	AFIS_FL_W	0.448366	0.462134	0.403604	0.438788	1	0.919815	1	Within location is easier
	Immature Fiber Content	AFIS_IFC	0.188505	0.17898	0.119368	0.173216	1	0.68913	1	Within location is easier
	Maturity Ratio	AFIS_MAT	0.2838	0.264396	0.190051	0.258408	1	0.73547	1	Within location is easier
	Short Fiber Content by Wt	AFIS_SFC_W	0.389696	0.326024	0.282312	0.31951	1	0.883579	1	Within location is easier
	Yellowness	HVI_B	0.221999	-0.0378362	0.219397	-0.0311978	1	0	1	Within location is easier
HVI	Elongation	HVI_ELO	0.486491	0.461019	0.448158	0.457014	1	0.980624	1	Within location is easier
	Upper Half Mean Length	HVI_FL_UHM	0.442193	0.449015	0.396468	0.435518	1	0.910337	1	Within location is easier
	Strength	HVI_FS	0.489443	0.493338	0.463744	0.473084	1	0.980258	1	Within location is easier
	Micronaire	HVI_MIC	0.251234	0.168365	0.162729	0.155128	1	1	1	Within year is easier
	Reflectance	HVI_RD	0.229188	0.0612121	0.0929505	0.121905	0.50213	0.762485	1	Within year is easier
	Short Fiber Content	HVI_SFC	0.355356	0.128393	0.252593	0.168021	0.76415	1	1	Within year is easier
	Uniformity Index	HVI_UI	0.336439	0.321428	0.294861	0.311655	1	0.946113	1	Within location is easier
Height	Plant Height	PHYS_HEIGHT	0.16299	0.0938045	0.208686	0.162681	0.576616	1	1	Within year is easier
Seed Content	Seed Oil %	SEED_OIL	0.0886671	0.139916	0.0678129	0.104448	1	0.649252	1	Within location is easier
	Seed Protein %	SEED_PROTEIN	0.0541332	0.0301702	0.0162036	0.0024972	1	1	1	Within year is easier
	Bolls/m2, from Lint	YLD_BD_L	0.219492	0.0397797	0.112754	0.0840944	0.473037	1	1	Within year is easier
Yield	Bolls/m2, from Seed Cotton	YLD_BD_SC	0.220865	0.00277967	0.106887	0.0643602	0.0431892	1	1	Within year is easier
	Boll Wt, from Lint	YLD_BWT_L	0.144691	0.133648	0.13328	0.0920527	1	1	1	Within year is easier
	Boll Wt, from Seed Cotton	YLD_BWT_SC	0.0432546	0.00763651	0.0851415	0.0349109	0.218743	1	1	Within year is easier
	Gin Turnout	YLD_GIN	0.447295	0.438924	0.427413	0.424505	1	1	1	Within year is easier
	Lint Yield	YLD_LINT	0.332192	0.161432	0.224932	0.196468	0.82167	1	1	Within year is easier
	Seed Cotton Yield	YLD_SC	0.237683	0.0301053	0.103457	0.0808819	0.372213	1	1	Within year is easier
	Seed Index	YLD_SI	0.481746	0.464764	0.475891	0.475983	0.976428	0.999805	1	Within year is easier

## Sheet: Sheet2
Supplemental Table 5: Difference in prediction ability for prediction between environments, for the extended trait set.
							Prediction Ability Compared to Within Year and Location (% of within prediction ability)
			within_ENV	within_LOC	within_YEAR	between_ENV	Within Location	Within Year	Different Year and Location
AFIS	Fineness	AFIS_FINE	0.16661	0.157733	0.139683	0.156802	0.946721	0.83838	0.941128	Within location is easier
	Length 2.5%ile by #	AFIS_FL_2.5%	0.623132	-	0.609219	-	-	0.977672	-	-
	Length 5.0%ile by #	AFIS_FL_5%	0.446736	0.46881	0.410713	0.451452	1	0.919363	1	Within location is easier
	Length Mean by #	AFIS_FL_N	0.401074	0.402234	0.353372	0.386456	1	0.881066	0.963555	Within location is easier
	Length Top 25% Mean by Wt	AFIS_FL_UQL	0.454209	0.466433	0.406617	0.446679	1	0.895219	0.983421	Within location is easier
	Length Mean by Wt	AFIS_FL_W	0.448366	0.462134	0.403604	0.438788	1	0.900166	0.978638	Within location is easier
	Immature Fiber Content	AFIS_IFC	0.188505	0.17898	0.119368	0.173216	0.949468	0.633237	0.918893	Within location is easier
	Maturity Ratio	AFIS_MAT	0.2838	0.264396	0.190051	0.258408	0.931627	0.669666	0.910528	Within location is easier
	Short Fiber Content by Wt	AFIS_SFC_W	0.389696	0.326024	0.282312	0.31951	0.836611	0.724441	0.819894	Within location is easier
	Yellowness	HVI_B	0.221999	-0.0378362	0.219397	-0.0311978	0	0.988277	0	Within year is easier
HVI	Elongation	HVI_ELO	0.486491	0.461019	0.448158	0.457014	0.94764	0.921205	0.939408	Within location is easier
	Upper Half Mean Length	HVI_FL_UHM	0.442193	0.449015	0.396468	0.435518	1	0.896595	0.984905	Within location is easier
	Strength	HVI_FS	0.489443	0.493338	0.463744	0.473084	1	0.947495	0.966578	Within location is easier
	Micronaire	HVI_MIC	0.251234	0.168365	0.162729	0.155128	0.670149	0.647719	0.617461	Within location is easier
	Reflectance	HVI_RD	0.229188	0.0612121	0.0929505	0.121905	0.267083	0.405565	0.531899	Within year is easier
	Short Fiber Content	HVI_SFC	0.355356	0.128393	0.252593	0.168021	0.361309	0.710817	0.472825	Within year is easier
	Uniformity Index	HVI_UI	0.336439	0.321428	0.294861	0.311655	0.955383	0.876416	0.926333	Within location is easier
Height	Plant Height	PHYS_HEIGHT	0.16299	0.0938045	0.208686	0.162681	0.575523	1	0.998105	Within year is easier
Seed Content	Seed Oil %	SEED_OIL	0.0886671	0.139916	0.0678129	0.104448	1	0.764804	1	Within location is easier
	Seed Protein %	SEED_PROTEIN	0.0541332	0.0301702	0.0162036	0.0024972	0.557333	0.299328	0.0461306	Within location is easier
	Bolls/m2, from Lint	YLD_BD_L	0.219492	0.0397797	0.112754	0.0840944	0.181235	0.513702	0.383132	Within year is easier
Yield	Bolls/m2, from Seed Cotton	YLD_BD_SC	0.220865	0.00277967	0.106887	0.0643602	0.0125854	0.483946	0.291401	Within year is easier
	Boll Wt, from Lint	YLD_BWT_L	0.144691	0.133648	0.13328	0.0920527	0.923677	0.921137	0.636203	Within location is easier
	Boll Wt, from Seed Cotton	YLD_BWT_SC	0.0432546	0.00763651	0.0851415	0.0349109	0.176548	1	0.807102	Within year is easier
	Gin Turnout	YLD_GIN	0.447295	0.438924	0.427413	0.424505	0.981287	0.955552	0.949051	Within location is easier
	Lint Yield	YLD_LINT	0.332192	0.161432	0.224932	0.196468	0.485961	0.677114	0.59143	Within year is easier
	Seed Cotton Yield	YLD_SC	0.237683	0.0301053	0.103457	0.0808819	0.126662	0.435275	0.340293	Within year is easier
	Seed Index	YLD_SI	0.481746	0.464764	0.475891	0.475983	0.964748	0.987846	0.988038	Within year is easier
